# Supplementary material for: Opipramolium fumarate
Source: Acta Crystallogr Sect E Struct Rep Online. 2011 Aug 11;67(Pt 9):o2296. doi: 10.1107/S160053681103159X (PMC3200775; doi:10.1107/S160053681103159X)
Supplement: Supplementary file 1 [file e-67-o2296-sup1.cif]

##############################################################################
#                                                                            #
# This CIF contains the data in a paper accepted for publication in          #
# Acta Crystallographica Section E. It conforms to the requirements of       #
# Notes for Authors for Acta Crystallographica Section E, and has been       #
# peer reviewed under the auspices of the IUCr Commission on Journals.       #
#                                                                            #
# Full details of the Crystallographic Information File format               #
# are given in the paper "The Crystallographic Information File (CIF):       #
# a New Standard Archive File for Crystallography" by S. R. Hall, F. H.      #
# Allen and I. D. Brown [Acta Cryst. (1991), A47, 655-685].                  #
#                                                                            #
# The current version of the core CIF dictionary is obtainable from          #
# ftp://ftp.iucr.org/pub/cif_core.dic.                                       #
#                                                                            #
# Software is freely available for graphical display of the structure(s)     #
# in this CIF. For information consult the CIF software page                 #
# http://www.iucr.org/resources/cif/software.                                #
#                                                                            #
# This file may be used for bona fide research purposes within the           #
# scientific community so long as proper attribution is given to the journal # 
# article from which it was obtained.                                        #
#                                                                            #
##############################################################################
data_global
_audit_creation_method     SHELXL-97
_journal_date_recd_electronic     2011-08-01
_journal_date_accepted     2011-08-04
_journal_name_full     'Acta Crystallographica, Section E'
_journal_year     2011
_journal_volume     67
_journal_issue      9
_journal_page_first     o2296
_journal_page_last     o2296
_journal_paper_category     QO
_journal_coeditor_code     BT5601
_publ_contact_author_name     'Jasinski, Jerry P.'
_publ_contact_author_address
;
Department of Chemistry
Keene State College
229 Main Street
Keene, New Hampshire 03435, USA
;
_publ_contact_author_email     jjasinski@keene.edu
_publ_contact_author_fax     ?
_publ_contact_author_phone     '603 358-2563'
_publ_section_title
;
Opipramolium fumarate
;
loop_
    _publ_author_name
    _publ_author_address
    'Siddegowda, M. S.'
;
Department of Studies in Chemistry
University of Mysore
Manasagangotri, Mysore 570 006, India
;
    'Jasinski, Jerry P.'
;
Department of Chemistry
Keene State College
229 Main Street
Keene, NH 03435-2001, USA
;
    'Golen, James A.'
;
Department of Chemistry
Keene State College
229 Main Street
Keene, NH 03435-2001, USA
;
    'Yathirajan, H. S.'
;
Department of Studies in Chemistry
University of Mysore
Manasagangotri, Mysore 570 006, India
;
    'Swamy, M. T.'
;
Department of Chemistry
Sambhram Institute of Technology
Bangalore, 560 097, India
;
data_I
_chemical_name_systematic
;
4-[3-(5<i>H</i>-Dibenz[<i>b</i>,<i>f</i>]azepin-5-yl)propyl]-
1-(2-hydroxyethyl)piperazin-1-ium (2<i>Z</i>)-3-carboxyprop-2-enoate
;
_chemical_name_common
;
Opipramolium fumarate
;
_chemical_formula_moiety     'C23 H30 N3 O +, C4 H3 O4 -'
_chemical_formula_sum     'C27 H33 N3 O5'
_chemical_formula_iupac     'C23 H30 N3 O +, C4 H3 O4 -'
_chemical_formula_weight     479.56
_chemical_melting_point     ?
_symmetry_cell_setting     monoclinic
_symmetry_space_group_name_H-M     'P 21'
_symmetry_space_group_name_Hall     'P 2yb'
loop_
    _symmetry_equiv_pos_as_xyz
    'x, y, z'
    '-x, y+1/2, -z'
_cell_length_a     8.9116(3)
_cell_length_b     6.7167(3)
_cell_length_c     20.6377(8)
_cell_angle_alpha     90.00
_cell_angle_beta     98.685(3)
_cell_angle_gamma     90.00
_cell_volume     1221.14(8)
_cell_formula_units_Z     2
_cell_measurement_reflns_used     ?
_cell_measurement_theta_min     ?
_cell_measurement_theta_max     ?
_cell_measurement_temperature     173(2)
_exptl_crystal_description     block
_exptl_crystal_colour     colorless
_exptl_crystal_size_max     0.25
_exptl_crystal_size_mid     0.22
_exptl_crystal_size_min     0.12
_exptl_crystal_density_diffrn     1.304
_exptl_crystal_density_meas     ?
_exptl_crystal_density_method     'not measured'
_exptl_crystal_F_000     512
_exptl_absorpt_coefficient_mu     0.090
_exptl_absorpt_correction_type     multi-scan
_exptl_absorpt_process_details
;
(CrysAlis RED; Oxford Diffraction, 2010)
;
_exptl_absorpt_correction_T_min     0.9777
_exptl_absorpt_correction_T_max     0.9892
_exptl_special_details     ?
_diffrn_ambient_temperature     173(2)
_diffrn_radiation_type     MoK\a
_diffrn_radiation_wavelength     0.71073
_diffrn_radiation_source     'Enhance (Mo) X-ray Source'
_diffrn_radiation_monochromator     'graphite'
_diffrn_measurement_device_type     'Oxford Diffraction Xcalibur Eos Gemini'
_diffrn_measurement_method     \w
_diffrn_detector_area_resol_mean     16.1500
_diffrn_reflns_number     8285
_diffrn_reflns_av_R_equivalents     0.0292
_diffrn_reflns_av_sigmaI/netI     0.0337
_diffrn_reflns_theta_min     3.28
_diffrn_reflns_theta_max     28.70
_diffrn_reflns_theta_full     25.00
_diffrn_measured_fraction_theta_max     0.998
_diffrn_measured_fraction_theta_full     0.997
_diffrn_reflns_limit_h_min     -5
_diffrn_reflns_limit_h_max     12
_diffrn_reflns_limit_k_min     -8
_diffrn_reflns_limit_k_max     9
_diffrn_reflns_limit_l_min     -27
_diffrn_reflns_limit_l_max     26
_refine_special_details
;
Refinement of <i>F</i>^2^ against ALL reflections. The weighted <i>R</i>-factor
<i>wR</i> and goodness of fit <i>S</i> are based on <i>F</i>^2^, conventional
<i>R</i>-factors <i>R</i> are based on <i>F</i>, with <i>F</i> set to zero for
negative <i>F</i>^2^. The threshold expression of <i>F</i>^2^ >
\s(<i>F</i>^2^) is used only for calculating <i>R</i>-factors(gt) <i>etc</i>.
and is not relevant to the choice of reflections for refinement.
<i>R</i>-factors based on <i>F</i>^2^ are statistically about twice as large
as those based on <i>F</i>, and <i>R</i>- factors based on ALL data will be
even larger.
;
_reflns_number_total     3393
_reflns_number_gt     3116
_reflns_threshold_expression     >2\s(I)
_refine_ls_structure_factor_coef     Fsqd
_refine_ls_matrix_type     full
_refine_ls_R_factor_all     0.0422
_refine_ls_R_factor_gt     0.0378
_refine_ls_wR_factor_gt     0.0939
_refine_ls_wR_factor_ref     0.0965
_refine_ls_goodness_of_fit_ref     1.031
_refine_ls_restrained_S_all     1.030
_refine_ls_number_reflns     3393
_refine_ls_number_parameters     325
_refine_ls_number_restraints     4
_refine_ls_hydrogen_treatment     mixed
_refine_ls_weighting_scheme     calc
_refine_ls_weighting_details
         'calc w=1/[\s^2^(Fo^2^)+(0.0537P)^2^+0.1565P] where P=(Fo^2^+2Fc^2^)/3'
_atom_sites_solution_hydrogens     geom
_atom_sites_solution_primary     direct
_atom_sites_solution_secondary     difmap
_refine_ls_shift/su_max     0.010
_refine_ls_shift/su_mean     0.000
_refine_diff_density_max     0.255
_refine_diff_density_min     -0.185
_refine_ls_extinction_method     none
_refine_ls_extinction_coef     ?
_refine_ls_abs_structure_details     ?
_refine_ls_abs_structure_Flack     ?
loop_
    _atom_type_symbol
    _atom_type_description
    _atom_type_scat_dispersion_real
    _atom_type_scat_dispersion_imag
    _atom_type_scat_source
    'C' 'C' 0.0033 0.0000
                         'International Tables Vol C Tables 4.2.6.8 and 6.1.1.4'
    'H' 'H' 0.0000 0.0000
                         'International Tables Vol C Tables 4.2.6.8 and 6.1.1.4'
    'N' 'N' 0.0061 0.0000
                         'International Tables Vol C Tables 4.2.6.8 and 6.1.1.4'
    'O' 'O' 0.0106 0.0000
                         'International Tables Vol C Tables 4.2.6.8 and 6.1.1.4'
_computing_data_collection     '<i>CrysAlis PRO</i> (Oxford Diffraction, 2010)'
_computing_cell_refinement     '<i>CrysAlis PRO</i> (Oxford Diffraction, 2010)'
_computing_data_reduction     '<i>CrysAlis RED</i> (Oxford Diffraction, 2010)'
_computing_structure_solution     '<i>SHELXS97</i> (Sheldrick, 2008)'
_computing_structure_refinement     '<i>SHELXL97</i> (Sheldrick, 2008)'
_computing_molecular_graphics     '<i>SHELXTL</i> (Sheldrick, 2008)'
_computing_publication_material     '<i>SHELXTL</i> (Sheldrick, 2008)'
loop_
    _atom_site_type_symbol
    _atom_site_label
    _atom_site_fract_x
    _atom_site_fract_y
    _atom_site_fract_z
    _atom_site_U_iso_or_equiv
    _atom_site_adp_type
    _atom_site_calc_flag
    _atom_site_refinement_flags
    _atom_site_occupancy
    _atom_site_symmetry_multiplicity
    _atom_site_disorder_assembly
    _atom_site_disorder_group
    O O1 0.84102(17) 0.6719(3) -0.03728(7) 0.0331(4) Uani d D 1 1 . .
    H H1O 0.753(2) 0.717(5) -0.0516(12) 0.040 Uiso d D 1 1 . .
    O O2 0.07743(14) 0.8233(2) 0.15863(7) 0.0229(3) Uani d D 1 1 . .
    H H2O 0.011(2) 0.898(4) 0.1734(11) 0.027 Uiso d D 1 1 . .
    O O3 0.23640(16) 1.0656(2) 0.19905(8) 0.0322(4) Uani d . 1 1 . .
    O O4 0.42998(17) 0.3435(3) 0.07200(9) 0.0411(4) Uani d . 1 1 . .
    O O5 0.58743(14) 0.5423(2) 0.13510(7) 0.0254(3) Uani d . 1 1 . .
    N N1 0.73872(17) -0.2719(3) 0.37655(7) 0.0204(3) Uani d . 1 1 . .
    N N2 0.86582(16) 0.0375(2) 0.20359(7) 0.0156(3) Uani d . 1 1 . .
    N N3 0.78846(17) 0.3093(2) 0.09390(7) 0.0161(3) Uani d D 1 1 . .
    H H3N 0.719(2) 0.388(3) 0.1083(10) 0.019 Uiso d D 1 1 . .
    C C1 0.7716(2) -0.2668(3) 0.44636(9) 0.0218(4) Uani d . 1 1 . .
    C C2 0.8727(2) -0.3992(4) 0.48113(10) 0.0290(5) Uani d . 1 1 . .
    H H2A 0.9160 -0.5027 0.4586 0.035 Uiso calc R 1 1 . .
    C C3 0.9113(3) -0.3816(4) 0.54882(11) 0.0352(5) Uani d . 1 1 . .
    H H3A 0.9824 -0.4711 0.5722 0.042 Uiso calc R 1 1 . .
    C C4 0.8465(2) -0.2347(4) 0.58196(10) 0.0346(5) Uani d . 1 1 . .
    H H4A 0.8719 -0.2239 0.6282 0.042 Uiso calc R 1 1 . .
    C C5 0.7452(3) -0.1040(4) 0.54813(10) 0.0332(5) Uani d . 1 1 . .
    H H5A 0.7014 -0.0029 0.5715 0.040 Uiso calc R 1 1 . .
    C C6 0.7047(2) -0.1158(3) 0.48002(10) 0.0255(4) Uani d . 1 1 . .
    C C7 0.5967(3) 0.0269(4) 0.44633(11) 0.0361(5) Uani d . 1 1 . .
    H H7A 0.5990 0.1571 0.4645 0.043 Uiso calc R 1 1 . .
    C C8 0.4953(3) -0.0045(4) 0.39307(12) 0.0370(6) Uani d . 1 1 . .
    H H8A 0.4339 0.1056 0.3769 0.044 Uiso calc R 1 1 . .
    C C9 0.4691(2) -0.1915(4) 0.35700(10) 0.0294(5) Uani d . 1 1 . .
    C C10 0.3209(2) -0.2408(5) 0.32774(11) 0.0412(7) Uani d . 1 1 . .
    H H10A 0.2406 -0.1498 0.3306 0.049 Uiso calc R 1 1 . .
    C C11 0.2899(3) -0.4178(5) 0.29508(12) 0.0454(7) Uani d . 1 1 . .
    H H11A 0.1891 -0.4472 0.2753 0.054 Uiso calc R 1 1 . .
    C C12 0.4042(3) -0.5525(5) 0.29095(11) 0.0424(6) Uani d . 1 1 . .
    H H12A 0.3822 -0.6756 0.2689 0.051 Uiso calc R 1 1 . .
    C C13 0.5525(3) -0.5081(4) 0.31923(10) 0.0314(5) Uani d . 1 1 . .
    H H13A 0.6313 -0.6016 0.3166 0.038 Uiso calc R 1 1 . .
    C C14 0.5858(2) -0.3275(3) 0.35137(9) 0.0234(4) Uani d . 1 1 . .
    C C15 0.8584(2) -0.3463(3) 0.34161(9) 0.0216(4) Uani d . 1 1 . .
    H H15A 0.8551 -0.4936 0.3405 0.026 Uiso calc R 1 1 . .
    H H15B 0.9586 -0.3055 0.3654 0.026 Uiso calc R 1 1 . .
    C C16 0.8401(2) -0.2664(3) 0.27157(9) 0.0211(4) Uani d . 1 1 . .
    H H16A 0.9197 -0.3248 0.2488 0.025 Uiso calc R 1 1 . .
    H H16B 0.7402 -0.3082 0.2478 0.025 Uiso calc R 1 1 . .
    C C17 0.8514(2) -0.0399(3) 0.26976(9) 0.0217(4) Uani d . 1 1 . .
    H H17A 0.7597 0.0183 0.2841 0.026 Uiso calc R 1 1 . .
    H H17B 0.9405 0.0033 0.3011 0.026 Uiso calc R 1 1 . .
    C C18 0.9069(2) 0.2494(3) 0.20824(8) 0.0176(3) Uani d . 1 1 . .
    H H18A 1.0014 0.2662 0.2398 0.021 Uiso calc R 1 1 . .
    H H18B 0.8254 0.3252 0.2248 0.021 Uiso calc R 1 1 . .
    C C19 0.93024(18) 0.3315(3) 0.14215(8) 0.0165(3) Uani d . 1 1 . .
    H H19A 0.9583 0.4740 0.1466 0.020 Uiso calc R 1 1 . .
    H H19B 1.0143 0.2593 0.1262 0.020 Uiso calc R 1 1 . .
    C C20 0.7427(2) 0.0956(3) 0.09013(9) 0.0204(4) Uani d . 1 1 . .
    H H20A 0.8210 0.0165 0.0724 0.025 Uiso calc R 1 1 . .
    H H20B 0.6459 0.0810 0.0599 0.025 Uiso calc R 1 1 . .
    C C21 0.72335(19) 0.0166(3) 0.15757(9) 0.0190(4) Uani d . 1 1 . .
    H H21A 0.6415 0.0913 0.1744 0.023 Uiso calc R 1 1 . .
    H H21B 0.6936 -0.1254 0.1540 0.023 Uiso calc R 1 1 . .
    C C22 0.8046(2) 0.3855(3) 0.02724(9) 0.0215(4) Uani d . 1 1 . .
    H H22A 0.7107 0.3553 -0.0034 0.026 Uiso calc R 1 1 . .
    H H22B 0.8897 0.3155 0.0113 0.026 Uiso calc R 1 1 . .
    C C23 0.8335(3) 0.6079(4) 0.02694(10) 0.0303(5) Uani d . 1 1 . .
    H H23A 0.7507 0.6790 0.0443 0.036 Uiso calc R 1 1 . .
    H H23B 0.9302 0.6388 0.0555 0.036 Uiso calc R 1 1 . .
    C C24 0.2136(2) 0.9043(3) 0.17266(9) 0.0206(4) Uani d . 1 1 . .
    C C25 0.3389(2) 0.7804(3) 0.15514(10) 0.0253(4) Uani d . 1 1 . .
    H H25A 0.4392 0.8292 0.1675 0.030 Uiso calc R 1 1 . .
    C C26 0.3240(2) 0.6105(3) 0.12434(9) 0.0221(4) Uani d . 1 1 . .
    H H26A 0.2244 0.5607 0.1108 0.027 Uiso calc R 1 1 . .
    C C27 0.4562(2) 0.4892(3) 0.10914(9) 0.0222(4) Uani d . 1 1 . .
loop_
    _atom_site_aniso_label
    _atom_site_aniso_U_11
    _atom_site_aniso_U_22
    _atom_site_aniso_U_33
    _atom_site_aniso_U_12
    _atom_site_aniso_U_13
    _atom_site_aniso_U_23
    O1 0.0248(7) 0.0447(10) 0.0304(8) 0.0030(7) 0.0062(6) 0.0185(7)
    O2 0.0169(6) 0.0203(7) 0.0326(7) 0.0022(6) 0.0074(5) -0.0049(6)
    O3 0.0236(7) 0.0249(9) 0.0471(9) 0.0008(6) 0.0016(6) -0.0126(7)
    O4 0.0235(7) 0.0433(11) 0.0557(10) 0.0013(7) 0.0033(7) -0.0287(9)
    O5 0.0152(6) 0.0247(8) 0.0363(7) 0.0016(6) 0.0042(5) -0.0090(7)
    N1 0.0218(7) 0.0212(8) 0.0198(7) 0.0012(7) 0.0082(6) -0.0006(7)
    N2 0.0163(6) 0.0136(7) 0.0175(7) 0.0013(6) 0.0043(5) 0.0000(6)
    N3 0.0172(6) 0.0139(7) 0.0173(7) 0.0022(6) 0.0028(5) -0.0014(6)
    C1 0.0241(8) 0.0221(10) 0.0206(8) -0.0026(8) 0.0079(7) 0.0007(8)
    C2 0.0331(10) 0.0281(11) 0.0271(9) 0.0060(10) 0.0090(8) 0.0022(9)
    C3 0.0357(11) 0.0435(15) 0.0262(10) 0.0039(11) 0.0038(9) 0.0091(10)
    C4 0.0356(11) 0.0482(16) 0.0206(9) -0.0090(11) 0.0060(8) -0.0023(10)
    C5 0.0380(11) 0.0342(13) 0.0306(10) -0.0051(10) 0.0158(9) -0.0092(10)
    C6 0.0298(9) 0.0217(10) 0.0269(9) 0.0001(8) 0.0101(7) -0.0026(8)
    C7 0.0455(13) 0.0267(12) 0.0393(12) 0.0123(11) 0.0165(10) -0.0011(10)
    C8 0.0395(12) 0.0334(14) 0.0406(12) 0.0163(11) 0.0138(10) 0.0101(11)
    C9 0.0280(9) 0.0367(13) 0.0247(9) 0.0050(9) 0.0074(7) 0.0121(9)
    C10 0.0260(10) 0.0648(19) 0.0329(11) 0.0034(12) 0.0044(9) 0.0224(13)
    C11 0.0315(11) 0.071(2) 0.0311(11) -0.0149(13) -0.0037(9) 0.0218(13)
    C12 0.0520(14) 0.0496(16) 0.0240(10) -0.0233(13) 0.0004(9) 0.0082(11)
    C13 0.0379(11) 0.0331(13) 0.0235(9) -0.0075(10) 0.0057(8) 0.0036(9)
    C14 0.0247(9) 0.0285(11) 0.0177(8) -0.0023(8) 0.0054(7) 0.0067(8)
    C15 0.0249(9) 0.0187(9) 0.0226(9) 0.0044(8) 0.0082(7) -0.0004(8)
    C16 0.0275(9) 0.0163(9) 0.0214(8) 0.0010(8) 0.0096(7) -0.0018(8)
    C17 0.0301(9) 0.0190(9) 0.0176(8) 0.0003(8) 0.0086(7) -0.0002(7)
    C18 0.0223(8) 0.0127(9) 0.0180(8) -0.0017(7) 0.0032(6) -0.0019(7)
    C19 0.0145(7) 0.0156(9) 0.0193(8) -0.0013(7) 0.0019(6) -0.0004(7)
    C20 0.0234(8) 0.0139(9) 0.0228(9) -0.0006(7) -0.0006(7) -0.0024(8)
    C21 0.0159(7) 0.0158(9) 0.0254(9) -0.0017(7) 0.0039(6) 0.0000(7)
    C22 0.0260(9) 0.0226(10) 0.0162(8) 0.0033(8) 0.0043(7) 0.0005(7)
    C23 0.0420(12) 0.0236(11) 0.0250(10) -0.0059(10) 0.0040(8) 0.0058(9)
    C24 0.0177(8) 0.0202(10) 0.0239(9) 0.0009(7) 0.0029(7) -0.0018(8)
    C25 0.0158(8) 0.0266(11) 0.0341(10) 0.0008(8) 0.0063(7) -0.0017(9)
    C26 0.0154(8) 0.0257(10) 0.0254(9) 0.0035(7) 0.0031(7) -0.0008(8)
    C27 0.0190(8) 0.0263(11) 0.0221(9) 0.0028(8) 0.0056(7) -0.0014(8)
_geom_special_details
;
All e.s.d.'s (except the e.s.d. in the dihedral angle between two l.s. planes)
are estimated using the full covariance matrix. The cell e.s.d.'s are taken
into account individually in the estimation of e.s.d.'s in distances, angles
and torsion angles; correlations between e.s.d.'s in cell parameters are only
used when they are defined by crystal symmetry. An approximate (isotropic)
treatment of cell e.s.d.'s is used for estimating e.s.d.'s involving l.s.
planes.
;
loop_
    _geom_bond_atom_site_label_1
    _geom_bond_atom_site_label_2
    _geom_bond_site_symmetry_2
    _geom_bond_distance
    _geom_bond_publ_flag
    O1 C23 . 1.404(2) ?
    O1 H1O . 0.848(17) ?
    O2 C24 . 1.322(2) ?
    O2 H2O . 0.866(16) ?
    O3 C24 . 1.216(3) ?
    O4 C27 . 1.243(3) ?
    O5 C27 . 1.262(2) ?
    N1 C1 . 1.427(2) ?
    N1 C14 . 1.432(2) ?
    N1 C15 . 1.463(2) ?
    N2 C18 . 1.469(2) ?
    N2 C21 . 1.473(2) ?
    N2 C17 . 1.485(2) ?
    N3 C20 . 1.491(3) ?
    N3 C19 . 1.493(2) ?
    N3 C22 . 1.495(2) ?
    N3 H3N . 0.900(16) ?
    C1 C2 . 1.386(3) ?
    C1 C6 . 1.411(3) ?
    C2 C3 . 1.392(3) ?
    C2 H2A . 0.9500 ?
    C3 C4 . 1.376(4) ?
    C3 H3A . 0.9500 ?
    C4 C5 . 1.373(4) ?
    C4 H4A . 0.9500 ?
    C5 C6 . 1.400(3) ?
    C5 H5A . 0.9500 ?
    C6 C7 . 1.459(3) ?
    C7 C8 . 1.330(4) ?
    C7 H7A . 0.9500 ?
    C8 C9 . 1.461(4) ?
    C8 H8A . 0.9500 ?
    C9 C14 . 1.403(3) ?
    C9 C10 . 1.406(3) ?
    C10 C11 . 1.374(5) ?
    C10 H10A . 0.9500 ?
    C11 C12 . 1.374(4) ?
    C11 H11A . 0.9500 ?
    C12 C13 . 1.394(3) ?
    C12 H12A . 0.9500 ?
    C13 C14 . 1.393(3) ?
    C13 H13A . 0.9500 ?
    C15 C16 . 1.527(3) ?
    C15 H15A . 0.9900 ?
    C15 H15B . 0.9900 ?
    C16 C17 . 1.525(3) ?
    C16 H16A . 0.9900 ?
    C16 H16B . 0.9900 ?
    C17 H17A . 0.9900 ?
    C17 H17B . 0.9900 ?
    C18 C19 . 1.514(2) ?
    C18 H18A . 0.9900 ?
    C18 H18B . 0.9900 ?
    C19 H19A . 0.9900 ?
    C19 H19B . 0.9900 ?
    C20 C21 . 1.523(3) ?
    C20 H20A . 0.9900 ?
    C20 H20B . 0.9900 ?
    C21 H21A . 0.9900 ?
    C21 H21B . 0.9900 ?
    C22 C23 . 1.516(3) ?
    C22 H22A . 0.9900 ?
    C22 H22B . 0.9900 ?
    C23 H23A . 0.9900 ?
    C23 H23B . 0.9900 ?
    C24 C25 . 1.480(3) ?
    C25 C26 . 1.304(3) ?
    C25 H25A . 0.9500 ?
    C26 C27 . 1.504(3) ?
    C26 H26A . 0.9500 ?
loop_
    _geom_angle_atom_site_label_1
    _geom_angle_atom_site_label_2
    _geom_angle_atom_site_label_3
    _geom_angle_site_symmetry_1
    _geom_angle_site_symmetry_3
    _geom_angle
    _geom_angle_publ_flag
    C23 O1 H1O . . 105.4(19) ?
    C24 O2 H2O . . 109.7(17) ?
    C1 N1 C14 . . 114.32(14) ?
    C1 N1 C15 . . 116.87(15) ?
    C14 N1 C15 . . 117.15(16) ?
    C18 N2 C21 . . 108.45(14) ?
    C18 N2 C17 . . 109.56(14) ?
    C21 N2 C17 . . 111.93(14) ?
    C20 N3 C19 . . 109.17(14) ?
    C20 N3 C22 . . 110.20(15) ?
    C19 N3 C22 . . 112.96(14) ?
    C20 N3 H3N . . 112.8(15) ?
    C19 N3 H3N . . 106.1(14) ?
    C22 N3 H3N . . 105.6(14) ?
    C2 C1 C6 . . 119.75(18) ?
    C2 C1 N1 . . 121.72(18) ?
    C6 C1 N1 . . 118.46(18) ?
    C1 C2 C3 . . 120.5(2) ?
    C1 C2 H2A . . 119.8 ?
    C3 C2 H2A . . 119.8 ?
    C4 C3 C2 . . 120.1(2) ?
    C4 C3 H3A . . 120.0 ?
    C2 C3 H3A . . 120.0 ?
    C5 C4 C3 . . 119.94(19) ?
    C5 C4 H4A . . 120.0 ?
    C3 C4 H4A . . 120.0 ?
    C4 C5 C6 . . 121.6(2) ?
    C4 C5 H5A . . 119.2 ?
    C6 C5 H5A . . 119.2 ?
    C5 C6 C1 . . 118.1(2) ?
    C5 C6 C7 . . 119.5(2) ?
    C1 C6 C7 . . 122.37(18) ?
    C8 C7 C6 . . 127.4(2) ?
    C8 C7 H7A . . 116.3 ?
    C6 C7 H7A . . 116.3 ?
    C7 C8 C9 . . 126.4(2) ?
    C7 C8 H8A . . 116.8 ?
    C9 C8 H8A . . 116.8 ?
    C14 C9 C10 . . 118.1(2) ?
    C14 C9 C8 . . 122.6(2) ?
    C10 C9 C8 . . 119.3(2) ?
    C11 C10 C9 . . 121.4(3) ?
    C11 C10 H10A . . 119.3 ?
    C9 C10 H10A . . 119.3 ?
    C10 C11 C12 . . 120.3(2) ?
    C10 C11 H11A . . 119.9 ?
    C12 C11 H11A . . 119.9 ?
    C11 C12 C13 . . 119.9(3) ?
    C11 C12 H12A . . 120.1 ?
    C13 C12 H12A . . 120.1 ?
    C14 C13 C12 . . 120.4(2) ?
    C14 C13 H13A . . 119.8 ?
    C12 C13 H13A . . 119.8 ?
    C13 C14 C9 . . 119.92(19) ?
    C13 C14 N1 . . 121.6(2) ?
    C9 C14 N1 . . 118.5(2) ?
    N1 C15 C16 . . 111.39(16) ?
    N1 C15 H15A . . 109.4 ?
    C16 C15 H15A . . 109.4 ?
    N1 C15 H15B . . 109.4 ?
    C16 C15 H15B . . 109.4 ?
    H15A C15 H15B . . 108.0 ?
    C17 C16 C15 . . 112.06(17) ?
    C17 C16 H16A . . 109.2 ?
    C15 C16 H16A . . 109.2 ?
    C17 C16 H16B . . 109.2 ?
    C15 C16 H16B . . 109.2 ?
    H16A C16 H16B . . 107.9 ?
    N2 C17 C16 . . 112.78(16) ?
    N2 C17 H17A . . 109.0 ?
    C16 C17 H17A . . 109.0 ?
    N2 C17 H17B . . 109.0 ?
    C16 C17 H17B . . 109.0 ?
    H17A C17 H17B . . 107.8 ?
    N2 C18 C19 . . 111.15(15) ?
    N2 C18 H18A . . 109.4 ?
    C19 C18 H18A . . 109.4 ?
    N2 C18 H18B . . 109.4 ?
    C19 C18 H18B . . 109.4 ?
    H18A C18 H18B . . 108.0 ?
    N3 C19 C18 . . 110.28(14) ?
    N3 C19 H19A . . 109.6 ?
    C18 C19 H19A . . 109.6 ?
    N3 C19 H19B . . 109.6 ?
    C18 C19 H19B . . 109.6 ?
    H19A C19 H19B . . 108.1 ?
    N3 C20 C21 . . 110.82(15) ?
    N3 C20 H20A . . 109.5 ?
    C21 C20 H20A . . 109.5 ?
    N3 C20 H20B . . 109.5 ?
    C21 C20 H20B . . 109.5 ?
    H20A C20 H20B . . 108.1 ?
    N2 C21 C20 . . 110.51(14) ?
    N2 C21 H21A . . 109.5 ?
    C20 C21 H21A . . 109.5 ?
    N2 C21 H21B . . 109.5 ?
    C20 C21 H21B . . 109.5 ?
    H21A C21 H21B . . 108.1 ?
    N3 C22 C23 . . 112.42(17) ?
    N3 C22 H22A . . 109.1 ?
    C23 C22 H22A . . 109.1 ?
    N3 C22 H22B . . 109.1 ?
    C23 C22 H22B . . 109.1 ?
    H22A C22 H22B . . 107.9 ?
    O1 C23 C22 . . 109.73(19) ?
    O1 C23 H23A . . 109.7 ?
    C22 C23 H23A . . 109.7 ?
    O1 C23 H23B . . 109.7 ?
    C22 C23 H23B . . 109.7 ?
    H23A C23 H23B . . 108.2 ?
    O3 C24 O2 . . 123.43(17) ?
    O3 C24 C25 . . 121.94(17) ?
    O2 C24 C25 . . 114.62(17) ?
    C26 C25 C24 . . 125.90(18) ?
    C26 C25 H25A . . 117.0 ?
    C24 C25 H25A . . 117.0 ?
    C25 C26 C27 . . 123.45(17) ?
    C25 C26 H26A . . 118.3 ?
    C27 C26 H26A . . 118.3 ?
    O4 C27 O5 . . 124.04(18) ?
    O4 C27 C26 . . 118.37(17) ?
    O5 C27 C26 . . 117.59(18) ?
loop_
    _geom_torsion_atom_site_label_1
    _geom_torsion_atom_site_label_2
    _geom_torsion_atom_site_label_3
    _geom_torsion_atom_site_label_4
    _geom_torsion_site_symmetry_1
    _geom_torsion_site_symmetry_2
    _geom_torsion_site_symmetry_3
    _geom_torsion_site_symmetry_4
    _geom_torsion
    _geom_torsion_publ_flag
    C14 N1 C1 C2 . . . . 113.7(2) ?
    C15 N1 C1 C2 . . . . -28.5(3) ?
    C14 N1 C1 C6 . . . . -69.6(2) ?
    C15 N1 C1 C6 . . . . 148.23(18) ?
    C6 C1 C2 C3 . . . . -1.5(3) ?
    N1 C1 C2 C3 . . . . 175.2(2) ?
    C1 C2 C3 C4 . . . . 1.4(3) ?
    C2 C3 C4 C5 . . . . -0.8(4) ?
    C3 C4 C5 C6 . . . . 0.2(3) ?
    C4 C5 C6 C1 . . . . -0.2(3) ?
    C4 C5 C6 C7 . . . . -179.9(2) ?
    C2 C1 C6 C5 . . . . 0.8(3) ?
    N1 C1 C6 C5 . . . . -175.95(18) ?
    C2 C1 C6 C7 . . . . -179.5(2) ?
    N1 C1 C6 C7 . . . . 3.7(3) ?
    C5 C6 C7 C8 . . . . -147.0(2) ?
    C1 C6 C7 C8 . . . . 33.4(4) ?
    C6 C7 C8 C9 . . . . 0.8(4) ?
    C7 C8 C9 C14 . . . . -33.1(3) ?
    C7 C8 C9 C10 . . . . 145.5(2) ?
    C14 C9 C10 C11 . . . . 0.7(3) ?
    C8 C9 C10 C11 . . . . -177.9(2) ?
    C9 C10 C11 C12 . . . . 0.7(3) ?
    C10 C11 C12 C13 . . . . -0.9(3) ?
    C11 C12 C13 C14 . . . . -0.4(3) ?
    C12 C13 C14 C9 . . . . 1.8(3) ?
    C12 C13 C14 N1 . . . . -175.25(18) ?
    C10 C9 C14 C13 . . . . -1.9(3) ?
    C8 C9 C14 C13 . . . . 176.66(19) ?
    C10 C9 C14 N1 . . . . 175.19(18) ?
    C8 C9 C14 N1 . . . . -6.2(3) ?
    C1 N1 C14 C13 . . . . -111.4(2) ?
    C15 N1 C14 C13 . . . . 30.7(3) ?
    C1 N1 C14 C9 . . . . 71.6(2) ?
    C15 N1 C14 C9 . . . . -146.34(18) ?
    C1 N1 C15 C16 . . . . -156.00(18) ?
    C14 N1 C15 C16 . . . . 62.9(2) ?
    N1 C15 C16 C17 . . . . 61.6(2) ?
    C18 N2 C17 C16 . . . . -168.59(16) ?
    C21 N2 C17 C16 . . . . 71.1(2) ?
    C15 C16 C17 N2 . . . . 168.13(14) ?
    C21 N2 C18 C19 . . . . -60.33(17) ?
    C17 N2 C18 C19 . . . . 177.23(14) ?
    C20 N3 C19 C18 . . . . -56.34(18) ?
    C22 N3 C19 C18 . . . . -179.32(16) ?
    N2 C18 C19 N3 . . . . 59.58(19) ?
    C19 N3 C20 C21 . . . . 56.30(18) ?
    C22 N3 C20 C21 . . . . -179.09(14) ?
    C18 N2 C21 C20 . . . . 59.56(18) ?
    C17 N2 C21 C20 . . . . -179.45(16) ?
    N3 C20 C21 N2 . . . . -58.89(19) ?
    C20 N3 C22 C23 . . . . 173.51(16) ?
    C19 N3 C22 C23 . . . . -64.1(2) ?
    N3 C22 C23 O1 . . . . -177.46(15) ?
    O3 C24 C25 C26 . . . . -176.8(2) ?
    O2 C24 C25 C26 . . . . 4.6(3) ?
    C24 C25 C26 C27 . . . . -178.66(18) ?
    C25 C26 C27 O4 . . . . -170.4(2) ?
    C25 C26 C27 O5 . . . . 9.6(3) ?
loop_
    _geom_hbond_atom_site_label_D
    _geom_hbond_atom_site_label_H
    _geom_hbond_atom_site_label_A
    _geom_hbond_site_symmetry_A
    _geom_hbond_distance_DH
    _geom_hbond_distance_HA
    _geom_hbond_distance_DA
    _geom_hbond_angle_DHA
    O1 H1O O4 2_655 0.848(17) 1.834(18) 2.674(2) 171(3)
    O2 H2O N2 1_465 0.866(16) 1.785(17) 2.649(2) 176(3)
    N3 H3N O5 . 0.900(16) 1.716(16) 2.616(2) 179(2)
    N3 H3N O4 . 0.900(16) 2.59(2) 3.167(2) 122.8(17)
    C12 H12A O3 1_535 0.95 2.49 3.399(3) 159.3
    C19 H19A O2 1_655 0.99 2.57 3.551(2) 170.3
    C19 H19B O1 2_745 0.99 2.47 3.365(2) 150.6
    C21 H21B O5 1_545 0.99 2.43 3.415(2) 171.6
    C22 H22B O1 2_745 0.99 2.57 3.447(2) 148.1
    C2 H2A Cg2 2_746 0.95 2.95 3.684(2) 135
    C5 H5A Cg3 2_656 0.95 2.79 3.655(2) 152
