# Supplementary material for: Opipramolium fumarate
Source: Acta Crystallogr Sect E Struct Rep Online. 2011 Aug 11;67(Pt 9):o2296. doi: 10.1107/S160053681103159X (PMC3200775; doi:10.1107/S160053681103159X)
Supplement: Supplementary file 2 [file e-67-o2296-Isup2.hkl]

# 
# h,k,l, Fc-squared, Fo-squared, sigma(Fo-squared) and status flag 
# 
data_I
_shelx_title ' HSY1118 in P2(1)' 
_shelx_refln_list_code          4 
_shelx_F_calc_maximum      103.88 
_exptl_crystal_F_000       512.00 
_reflns_d_resolution_high  0.7400 
 
loop_ 
 _symmetry_equiv_pos_as_xyz 
 'x, y, z' 
 '-x, y+1/2, -z' 
 
_cell_length_a     8.9116 
_cell_length_b     6.7167 
_cell_length_c    20.6377 
_cell_angle_alpha  90.000 
_cell_angle_beta   98.685 
_cell_angle_gamma  90.000 
 
_shelx_F_squared_multiplier     1.000 
 
loop_ 
 _refln_index_h 
 _refln_index_k 
 _refln_index_l 
 _refln_F_squared_calc 
 _refln_F_squared_meas 
 _refln_F_squared_sigma 
 _refln_observed_status 
   2   0   0     4422.28     4302.47     53.29 o 
   3   0   0     3123.11     3067.37     33.27 o 
   4   0   0       81.53      103.29      3.06 o 
   5   0   0       17.44       18.67      1.25 o 
   6   0   0      480.41      470.37     14.15 o 
   7   0   0      263.80      244.05     11.90 o 
   8   0   0       42.89       45.86      3.06 o 
   9   0   0        0.22        4.23      1.90 o 
  10   0   0       27.82       35.00      5.16 o 
  11   0   0       40.17       36.10      5.16 o 
   1   1   0      573.02      636.69      9.35 o 
   2   1   0     3233.97     3124.31     29.10 o 
   3   1   0      386.47      415.37      4.64 o 
   4   1   0     2258.45     2374.16     42.99 o 
   5   1   0       64.59       62.08      1.72 o 
   6   1   0      600.07      594.50      7.13 o 
   7   1   0      118.72      113.98      2.75 o 
   8   1   0      945.25      912.66     10.58 o 
   9   1   0      157.04      147.78      5.12 o 
  10   1   0       15.25       20.01      3.03 o 
  11   1   0       46.73       46.47      4.30 o 
   0   2   0      160.82      186.74      5.05 o 
   1   2   0     2019.63     2128.72     41.14 o 
   2   2   0      551.24      541.12      9.15 o 
   3   2   0       55.91       59.58      9.42 o 
   4   2   0      387.44      404.98      5.78 o 
   5   2   0       51.65       49.33      1.93 o 
   6   2   0       56.02       63.37      2.22 o 
   7   2   0      449.96      427.29     12.46 o 
   8   2   0      256.07      239.92      7.21 o 
   9   2   0       31.05       32.54      2.49 o 
  10   2   0       30.93       32.45      2.76 o 
  11   2   0       33.32       34.76      3.72 o 
   1   3   0     2766.80     2824.21     54.97 o 
   2   3   0     1944.24     2139.58     43.34 o 
   3   3   0      925.95      946.69     32.15 o 
   4   3   0       26.29       37.88      2.95 o 
   5   3   0       36.64       38.12      2.13 o 
   6   3   0       11.67       12.23      1.37 o 
   7   3   0        8.80        8.02      1.81 o 
   8   3   0       32.71       33.80      2.19 o 
   9   3   0       29.01       28.59      2.44 o 
  10   3   0       58.97       57.95      3.51 o 
  11   3   0        3.60        3.29      2.85 o 
   0   4   0      999.38     1077.09     23.04 o 
   1   4   0      161.80      170.02      8.28 o 
   2   4   0      159.38      188.93      7.90 o 
   3   4   0       52.50       61.96      4.55 o 
   4   4   0        1.09        3.68      1.40 o 
   5   4   0       49.74       48.26      3.70 o 
   6   4   0       96.74      116.78      4.37 o 
   7   4   0       70.69       61.56      3.27 o 
   8   4   0       46.59       39.45      3.41 o 
   9   4   0       13.33       12.34      2.39 o 
  10   4   0       18.23       18.25      2.90 o 
   1   5   0      143.46      148.42      4.59 o 
   2   5   0      142.24      135.13      4.48 o 
   3   5   0       73.76       70.14      4.00 o 
   4   5   0      153.49      150.91     10.59 o 
   5   5   0      163.13      158.97      5.74 o 
   6   5   0      121.43      111.73      4.33 o 
   7   5   0        7.94        7.08      1.74 o 
   8   5   0        9.12        7.85      2.19 o 
   9   5   0        1.63        1.90      1.90 o 
   0   6   0       11.60       12.07      2.96 o 
   1   6   0       75.74       73.18      3.53 o 
   2   6   0      685.40      655.56     19.75 o 
   3   6   0       33.43       51.68      3.95 o 
   4   6   0       70.41       74.20      6.09 o 
   5   6   0       35.43       38.56      3.24 o 
   6   6   0       86.26       87.04      4.10 o 
   7   6   0       33.09       34.22      2.75 o 
   8   6   0       54.48       57.39      5.27 o 
   1   7   0       84.18       83.60      5.38 o 
   2   7   0      142.87      136.05      8.56 o 
   3   7   0       53.49       45.64      5.16 o 
   4   7   0       26.77       28.20      4.83 o 
   5   7   0       35.46       30.67      3.44 o 
   6   7   0        9.49        8.52      5.49 o 
   7   7   0        0.53        1.30      2.21 o 
   0   8   0       35.97       29.84      4.50 o 
   1   8   0       13.00       12.17      2.44 o 
   2   8   0       13.29       14.42      5.54 o 
   3   8   0        1.30        2.74      2.85 o 
   4   8   0       15.98       16.24      4.28 o 
   5   8   0       57.34       60.28      7.13 o 
   1   9   0       14.16        8.45      3.18 o 
 -11   0   1       26.20       28.31      5.16 o 
 -10   0   1        0.60       -2.30      3.07 o 
  -9   0   1        0.45        4.23      1.62 o 
  -8   0   1     1296.53     1231.76     26.11 o 
  -7   0   1       44.33       43.34      2.82 o 
  -6   0   1       64.14       68.11      3.19 o 
  -5   0   1      865.81      877.23     14.46 o 
  -4   0   1      144.12      130.74      3.09 o 
  -3   0   1      737.70      758.91     11.17 o 
  -2   0   1     4325.14     4282.29     39.02 o 
   2   0   1     1123.70     1171.82     21.32 o 
   3   0   1       90.51       98.92      2.78 o 
   4   0   1      330.11      383.33      5.89 o 
   5   0   1      159.58      180.21      3.90 o 
   6   0   1       34.54       33.17      1.77 o 
   7   0   1      402.94      368.48     10.59 o 
   8   0   1        9.67        8.88      1.72 o 
   9   0   1       47.56       53.54      5.60 o 
  10   0   1       19.54       15.47      3.84 o 
  11   0   1        2.64        4.94      3.62 o 
 -11   1   1       11.31       13.39      3.02 o 
 -10   1   1       13.48       15.45      2.03 o 
  -9   1   1       57.11       54.39      2.85 o 
  -8   1   1       66.35       76.55      6.10 o 
  -7   1   1      215.68      215.73      4.79 o 
  -6   1   1      193.19      202.86      4.08 o 
  -5   1   1      376.82      397.54      5.74 o 
  -4   1   1      784.59      844.29     12.48 o 
  -3   1   1      674.52      738.42     13.56 o 
  -2   1   1     2998.60     3008.58     25.16 o 
  -1   1   1     7114.69     7052.08    149.67 o 
   1   1   1     5356.31     5111.43     65.59 o 
   2   1   1      675.22      707.39      8.69 o 
   3   1   1      897.51      938.81      8.86 o 
   4   1   1      352.57      381.25      4.60 o 
   5   1   1      189.24      204.19      3.28 o 
   6   1   1      706.28      703.54      8.95 o 
   7   1   1      125.91      121.68      2.83 o 
   8   1   1      472.47      454.05      9.44 o 
   9   1   1       89.02       99.39      4.04 o 
  10   1   1       21.59       20.76      3.02 o 
  11   1   1       14.06       20.30      3.30 o 
 -11   2   1        4.84        4.31      2.34 o 
 -10   2   1       85.48       81.45      3.93 o 
  -9   2   1       75.50       71.91      3.84 o 
  -8   2   1       10.13       13.23      1.53 o 
  -7   2   1      222.39      215.81      8.31 o 
  -6   2   1      318.97      328.00      5.81 o 
  -5   2   1      350.57      370.87      6.60 o 
  -4   2   1      663.86      757.40      9.16 o 
  -3   2   1     1005.79     1084.00     13.27 o 
  -2   2   1      532.11      546.97     22.64 o 
  -1   2   1      761.51      804.95      9.94 o 
   0   2   1      151.31      140.95      2.47 o 
   1   2   1       23.82       21.86      1.20 o 
   2   2   1     2086.96     2058.94     40.70 o 
   3   2   1     1404.26     1340.58     80.67 o 
   4   2   1      168.25      182.34      4.39 o 
   5   2   1       85.19       85.96      2.48 o 
   6   2   1      275.46      286.17      5.12 o 
   7   2   1      212.92      217.43      5.09 o 
   8   2   1      159.01      168.20      4.26 o 
   9   2   1       35.32       33.32      2.14 o 
  10   2   1       20.64       21.78      3.09 o 
  11   2   1        9.61        8.59      2.58 o 
 -11   3   1       39.52       40.57      6.20 o 
 -10   3   1      161.51      154.61      8.83 o 
  -9   3   1       17.46       17.83      3.89 o 
  -8   3   1       23.22       21.96      5.32 o 
  -7   3   1      278.96      267.70      6.16 o 
  -6   3   1      154.15      146.05      5.27 o 
  -5   3   1       11.41       10.44      1.40 o 
  -4   3   1      446.94      412.61      7.25 o 
  -3   3   1      597.67      636.59     11.31 o 
  -2   3   1      125.81      170.59     14.40 o 
  -1   3   1     1053.19     1149.23     15.20 o 
   0   3   1      664.54      756.82      9.54 o 
   1   3   1      270.08      311.33      6.69 o 
   2   3   1     2453.06     2586.90     51.57 o 
   3   3   1      113.95      140.37     24.30 o 
   4   3   1       49.07       61.35      7.84 o 
   5   3   1       19.87       22.14      1.47 o 
   6   3   1        5.19        8.22      1.22 o 
   7   3   1       11.24        9.60      1.27 o 
   8   3   1      154.07      143.07      4.04 o 
   9   3   1       23.93       28.05      3.73 o 
  10   3   1      106.36      105.32      4.60 o 
  11   3   1       39.80       41.07      4.07 o 
 -10   4   1        2.12        5.07      2.21 o 
  -9   4   1       25.65       19.56      2.87 o 
  -8   4   1       16.50       14.01      2.51 o 
  -7   4   1      119.40      112.74      5.23 o 
  -6   4   1      365.58      336.35      7.43 o 
  -5   4   1      329.03      331.76      6.99 o 
  -4   4   1       94.36      101.16      5.54 o 
  -3   4   1      104.03       95.62      4.66 o 
  -2   4   1       32.39       53.83      5.81 o 
  -1   4   1      234.44      258.38      6.18 o 
   0   4   1      935.90     1004.61     27.26 o 
   1   4   1      536.44      542.33     12.12 o 
   2   4   1      311.19      329.37     11.19 o 
   3   4   1      155.48      139.52      4.60 o 
   4   4   1       78.69       77.42      8.01 o 
   5   4   1       10.04        9.82      3.30 o 
   6   4   1      148.51      157.52      6.11 o 
   7   4   1       23.75       22.38      2.17 o 
   8   4   1       29.55       29.74      2.38 o 
   9   4   1        0.98        3.58      1.83 o 
  10   4   1        1.69        1.66      1.93 o 
  -9   5   1       75.12       67.98      4.77 o 
  -8   5   1       64.36       62.14      4.42 o 
  -7   5   1       24.08       21.17      2.25 o 
  -6   5   1       98.32       92.83      3.98 o 
  -5   5   1       73.38       75.58      4.11 o 
  -4   5   1      216.33      221.01      9.38 o 
  -3   5   1      102.95      106.93     10.86 o 
  -2   5   1       90.26       80.23      2.62 o 
  -1   5   1       47.75       51.31      7.30 o 
   0   5   1       43.23       47.10      2.55 o 
   1   5   1       21.87       20.62      1.90 o 
   2   5   1       80.19       77.03      4.94 o 
   3   5   1      279.79      286.64      8.17 o 
   4   5   1       13.38       18.27      2.36 o 
   5   5   1      393.15      386.52      9.44 o 
   6   5   1      148.54      138.05      6.61 o 
   7   5   1        5.99        5.32      1.71 o 
   8   5   1       13.77       13.41      5.32 o 
   9   5   1       39.61       45.55      4.06 o 
  -8   6   1       20.71       18.14      2.89 o 
  -7   6   1        6.24        6.72      1.89 o 
  -6   6   1       53.65       55.82      3.36 o 
  -5   6   1       12.02       15.86      2.63 o 
  -4   6   1       90.05       82.16      7.57 o 
  -3   6   1      270.45      254.21     11.30 o 
  -2   6   1      240.36      233.70     10.31 o 
  -1   6   1       20.19       26.88      3.62 o 
   0   6   1       58.70       61.85      2.76 o 
   1   6   1      247.69      262.43      7.26 o 
   2   6   1       59.32       51.14      3.17 o 
   3   6   1       37.53       42.39      3.16 o 
   4   6   1       12.52       15.05      2.21 o 
   5   6   1        5.18        3.40      1.58 o 
   6   6   1       25.43       29.33      2.68 o 
   7   6   1       19.60       16.99      2.49 o 
   8   6   1        4.71        3.96      1.71 o 
  -7   7   1       22.71       21.14      3.34 o 
  -6   7   1       67.77       64.39      7.02 o 
  -5   7   1        1.81        1.45      1.76 o 
  -4   7   1       44.23       55.52      6.03 o 
  -3   7   1       33.43       27.87      4.39 o 
  -2   7   1       33.31       35.66      4.39 o 
  -1   7   1      137.96      138.17      5.82 o 
   0   7   1       24.22       21.29      2.68 o 
   1   7   1       92.65       89.54      4.72 o 
   2   7   1      179.80      184.63      6.72 o 
   3   7   1       11.73       19.09      4.17 o 
   4   7   1       17.63       11.96      3.51 o 
   5   7   1       28.66       33.57      5.05 o 
   6   7   1        1.58        6.85      3.79 o 
   7   7   1        3.11        8.02      2.86 o 
  -5   8   1        9.11       13.41      3.18 o 
  -4   8   1        5.60        8.67      3.51 o 
  -3   8   1       63.79       61.88      6.47 o 
  -2   8   1        0.73        1.79      1.98 o 
  -1   8   1       49.45       47.21      3.68 o 
   0   8   1       43.00       42.11      3.73 o 
   1   8   1        0.58       -2.95      4.17 o 
   2   8   1       57.46       53.43      5.81 o 
   3   8   1        9.78        4.72      3.18 o 
   4   8   1        0.05        2.19      3.18 o 
   5   8   1       27.25       27.01      3.57 o 
  -1   9   1        2.10        1.83      2.08 o 
   0   9   1        5.03        2.63      2.85 o 
   1   9   1       22.52       19.31      4.28 o 
 -12   0   2        1.42        5.92      3.73 o 
 -11   0   2       26.84       36.10      5.38 o 
 -10   0   2      121.99      120.15      5.61 o 
  -9   0   2        2.22        2.94      1.92 o 
  -8   0   2       63.07       70.97      8.94 o 
  -7   0   2       26.23       33.64      2.55 o 
  -6   0   2        6.24        7.50      1.39 o 
  -5   0   2      137.99      156.45      4.19 o 
  -4   0   2       27.93       20.06      1.32 o 
  -3   0   2       12.19       19.73      3.35 o 
  -2   0   2     1060.95     1011.60     17.30 o 
   1   0   2        7.20       11.96      0.77 o 
   2   0   2        0.28        0.65      0.43 o 
   3   0   2      674.31      615.08      7.93 o 
   4   0   2      386.95      395.51      6.06 o 
   5   0   2       47.37       44.98      2.30 o 
   6   0   2        2.77        6.21      1.26 o 
   7   0   2       10.31       10.43      2.14 o 
   8   0   2       15.50       14.67      1.78 o 
   9   0   2       28.86       29.07      4.72 o 
  10   0   2       44.22       50.14      5.92 o 
  11   0   2       87.95      104.12      8.78 o 
 -11   1   2        2.33        6.39      2.58 o 
 -10   1   2       14.47       15.87      2.80 o 
  -9   1   2       14.23       17.89      1.69 o 
  -8   1   2       56.39       54.45      2.44 o 
  -7   1   2       52.51       50.16      1.86 o 
  -6   1   2        4.41        6.44      0.85 o 
  -5   1   2      491.23      503.09      5.89 o 
  -4   1   2       76.30       97.50      4.37 o 
  -3   1   2      985.65     1033.85     10.04 o 
  -2   1   2    10791.31    10565.82    112.09 o 
  -1   1   2     2503.51     2598.02     21.53 o 
   0   1   2     3425.88     3453.66     63.09 o 
   1   1   2     3039.30     2883.45     30.42 o 
   2   1   2       20.37       15.46      1.11 o 
   3   1   2      219.47      226.45      3.26 o 
   4   1   2     1054.17     1155.15     27.92 o 
   5   1   2      957.38     1016.99     10.23 o 
   6   1   2      469.09      471.06      6.01 o 
   7   1   2      134.97      128.51      2.89 o 
   8   1   2      272.13      255.60      5.32 o 
   9   1   2       11.31        8.76      1.62 o 
  10   1   2       54.59       56.12      4.42 o 
  11   1   2       31.92       30.30      3.59 o 
 -11   2   2       95.78      101.03      4.71 o 
 -10   2   2       14.75       19.42      2.24 o 
  -9   2   2       10.62       13.24      1.96 o 
  -8   2   2      367.35      348.73      7.66 o 
  -7   2   2       39.70       41.90      3.51 o 
  -6   2   2       63.31       65.03      2.23 o 
  -5   2   2      173.42      179.49      4.30 o 
  -4   2   2      942.02     1012.74     21.14 o 
  -3   2   2      886.78      914.71     10.30 o 
  -2   2   2     1885.12     2036.14     79.80 o 
  -1   2   2     1305.59     1326.77     43.35 o 
   0   2   2      198.46      204.75      3.33 o 
   1   2   2      395.10      434.62      7.12 o 
   2   2   2      196.58      197.23      4.88 o 
   3   2   2      164.14      153.05      3.05 o 
   4   2   2      209.82      215.31      4.34 o 
   5   2   2      125.69      121.42      2.97 o 
   6   2   2        9.05        8.29      1.03 o 
   7   2   2      411.16      395.33      6.64 o 
   8   2   2       99.33      102.44      3.30 o 
   9   2   2       31.59       30.07      2.03 o 
  10   2   2       24.12       15.69      2.75 o 
  11   2   2        0.15        5.52      3.29 o 
 -11   3   2       20.25       24.28      3.29 o 
 -10   3   2       23.51       31.31      3.42 o 
  -9   3   2       25.48       25.04      2.81 o 
  -8   3   2       98.90       99.63      4.97 o 
  -7   3   2        1.61        7.59      2.74 o 
  -6   3   2      371.29      351.15      8.81 o 
  -5   3   2       13.97       15.44      1.53 o 
  -4   3   2       51.81       57.63      2.72 o 
  -3   3   2       37.87       48.09      4.70 o 
  -2   3   2      197.87      208.59      4.35 o 
  -1   3   2       70.01       80.36      1.95 o 
   0   3   2      423.52      438.22      7.11 o 
   1   3   2      117.49      145.88      3.69 o 
   2   3   2      215.33      235.24      5.32 o 
   3   3   2      125.80      121.79      2.74 o 
   4   3   2      310.39      314.94      7.12 o 
   5   3   2      168.53      170.10      4.61 o 
   6   3   2       47.73       43.56      2.07 o 
   7   3   2       78.35       73.94      2.73 o 
   8   3   2      114.41      105.77      3.47 o 
   9   3   2       36.84       39.48      2.31 o 
  10   3   2       61.43       69.12      4.70 o 
  11   3   2       29.95       34.63      3.95 o 
 -10   4   2       23.87       29.89      3.47 o 
  -9   4   2       51.27       59.33      6.91 o 
  -8   4   2       45.70       47.24      3.71 o 
  -7   4   2      104.96      106.64      5.12 o 
  -6   4   2       14.51       21.82      3.24 o 
  -5   4   2      423.06      417.40     10.56 o 
  -4   4   2       95.59      103.19      3.43 o 
  -3   4   2        6.08        8.29      3.57 o 
  -2   4   2       40.00       32.69      2.66 o 
  -1   4   2      711.59      742.20     17.61 o 
   0   4   2     1089.66     1204.74     15.14 o 
   1   4   2      253.56      263.12      5.33 o 
   2   4   2      286.75      325.53     11.08 o 
   3   4   2      261.88      265.08      9.98 o 
   4   4   2      536.60      529.43     11.16 o 
   5   4   2      111.07      118.74      4.00 o 
   6   4   2       40.36       40.18      2.64 o 
   7   4   2       43.08       41.66      2.77 o 
   8   4   2       72.10       74.97      3.59 o 
   9   4   2       16.10       14.97      2.52 o 
  10   4   2       36.58       36.92      3.76 o 
 -10   5   2       34.38       48.07      4.41 o 
  -9   5   2       40.28       43.28      4.03 o 
  -8   5   2      109.12      105.15      5.57 o 
  -7   5   2      126.90      111.22      5.48 o 
  -6   5   2        5.41        9.09      1.89 o 
  -5   5   2      237.23      232.17      5.97 o 
  -4   5   2      289.19      290.48      6.44 o 
  -3   5   2      711.44      694.27     15.20 o 
  -2   5   2      162.25      163.65      4.20 o 
  -1   5   2      228.04      228.62      3.86 o 
   0   5   2        7.15        5.45      1.97 o 
   1   5   2      145.48      140.88      4.73 o 
   2   5   2      126.29      138.33      9.60 o 
   3   5   2       55.66       60.78      5.16 o 
   4   5   2      371.80      371.58      9.25 o 
   5   5   2      184.73      197.94      6.79 o 
   6   5   2       38.18       39.41      3.02 o 
   7   5   2       24.31       25.48      2.72 o 
   8   5   2        9.36        6.81      2.07 o 
   9   5   2        8.65        6.35      2.21 o 
  -9   6   2        0.48        0.52      1.98 o 
  -8   6   2       30.96       29.95      3.40 o 
  -7   6   2        8.47       11.49      1.98 o 
  -6   6   2       57.23       57.25      3.31 o 
  -5   6   2      104.97      106.67      4.20 o 
  -4   6   2       47.93       45.86      4.94 o 
  -3   6   2      241.50      253.34     11.19 o 
  -2   6   2       11.43       18.65      3.40 o 
  -1   6   2       35.98       31.16      3.73 o 
   0   6   2        2.03        2.72      1.43 o 
   1   6   2       84.64       89.61      3.32 o 
   2   6   2       10.91       17.46      6.86 o 
   3   6   2      390.34      360.95      7.26 o 
   4   6   2       57.47       55.53      3.58 o 
   5   6   2       41.52       35.76      3.20 o 
   6   6   2       93.35       97.71      4.40 o 
   7   6   2        5.38        6.31      2.06 o 
   8   6   2       45.89       48.56      3.44 o 
  -7   7   2       33.27       37.46      4.83 o 
  -6   7   2       50.33       57.23      4.53 o 
  -5   7   2        5.76        8.40      2.07 o 
  -4   7   2       40.85       44.44      5.60 o 
  -3   7   2       52.88       49.92      5.49 o 
  -2   7   2        4.08        5.81      2.52 o 
  -1   7   2       67.50       67.58      4.17 o 
   0   7   2      102.70      106.99      6.36 o 
   1   7   2       54.13       64.49      4.09 o 
   2   7   2       20.28       26.80      2.79 o 
   3   7   2       67.46       63.96      6.14 o 
   4   7   2        9.15       16.24      3.73 o 
   5   7   2        1.07        6.91      3.29 o 
   6   7   2       59.76       56.69      4.72 o 
   7   7   2       31.65       36.88      4.03 o 
  -5   8   2        5.28        9.62      2.62 o 
  -4   8   2        7.66        6.17      3.07 o 
  -3   8   2        5.25        3.95      3.29 o 
  -2   8   2       45.11       48.64      3.88 o 
  -1   8   2        5.36        4.72      1.78 o 
   0   8   2       43.32       46.02      3.84 o 
   1   8   2        3.87       10.11      3.51 o 
   2   8   2        1.79        1.97      3.07 o 
   3   8   2        1.15        1.10      2.96 o 
   4   8   2       42.58       42.57      5.81 o 
   5   8   2       13.54       16.13      4.17 o 
  -1   9   2        7.79        7.07      2.19 o 
   0   9   2        6.98        5.49      3.18 o 
   1   9   2       19.81       24.03      4.61 o 
 -12   0   3        0.50       -0.77      3.62 o 
 -11   0   3       24.68       29.29      5.27 o 
 -10   0   3       42.22       40.24      3.95 o 
  -9   0   3        5.65        3.62      1.51 o 
  -8   0   3       10.62       18.62      2.61 o 
  -7   0   3     1339.20     1302.84     36.65 o 
  -6   0   3        6.49       13.55      1.31 o 
  -5   0   3       66.61       73.80      3.99 o 
  -4   0   3       51.06       49.45      2.06 o 
  -3   0   3      114.87      111.23      2.52 o 
  -2   0   3     2326.55     2249.72     24.53 o 
  -1   0   3     3109.06     3079.10     42.84 o 
   1   0   3      464.62      462.03     17.23 o 
   2   0   3      574.80      549.84      6.72 o 
   3   0   3     6315.31     6245.59     99.20 o 
   4   0   3        0.23        1.30      0.67 o 
   5   0   3     1143.39     1223.27     15.40 o 
   6   0   3     2516.42     2517.32     29.40 o 
   7   0   3        0.12       -0.38      0.83 o 
   8   0   3        0.10       -0.44      2.30 o 
   9   0   3      217.90      221.96     10.97 o 
  10   0   3        2.84        0.33      2.52 o 
  11   0   3       57.78       61.22      6.69 o 
 -11   1   3      141.55      144.27      5.55 o 
 -10   1   3      101.26       95.32      3.62 o 
  -9   1   3      247.50      246.83      5.55 o 
  -8   1   3       93.43       90.44      3.10 o 
  -7   1   3      329.92      323.63      6.24 o 
  -6   1   3      465.94      421.79      5.11 o 
  -5   1   3      304.38      319.00      3.60 o 
  -4   1   3      215.35      239.50      2.84 o 
  -3   1   3     3911.33     3950.81     50.36 o 
  -2   1   3     2014.07     1915.55     18.75 o 
  -1   1   3     1280.66     1233.89     13.88 o 
   0   1   3     1188.32     1148.68     36.63 o 
   1   1   3     1634.62     1517.93     28.20 o 
   2   1   3      376.39      379.84      6.58 o 
   3   1   3      107.49      105.42      4.47 o 
   4   1   3       44.81       44.74      1.18 o 
   5   1   3      355.67      354.03      4.63 o 
   6   1   3      308.56      290.35      4.34 o 
   7   1   3       65.38       63.74      2.00 o 
   8   1   3       94.16       94.93      3.13 o 
   9   1   3       46.67       49.12      2.95 o 
  10   1   3       24.98       23.20      3.22 o 
  11   1   3       87.23       79.88      5.43 o 
 -11   2   3       90.31       92.04      6.86 o 
 -10   2   3       22.26       19.31      2.33 o 
  -9   2   3      290.34      281.10      8.82 o 
  -8   2   3      412.08      398.56      8.40 o 
  -7   2   3      333.64      316.20      5.57 o 
  -6   2   3       70.52       76.46      2.17 o 
  -5   2   3      401.04      426.85     16.87 o 
  -4   2   3      178.82      179.53      7.32 o 
  -3   2   3      173.62      176.17      4.03 o 
  -2   2   3      752.91      792.58     12.68 o 
  -1   2   3      138.72      138.81      2.42 o 
   0   2   3     1194.40     1197.47     75.59 o 
   1   2   3     1522.97     1552.82     29.73 o 
   2   2   3     1004.12     1058.19     15.04 o 
   3   2   3      506.66      519.66     11.65 o 
   4   2   3      124.96      122.07      3.18 o 
   5   2   3      225.12      238.70      4.41 o 
   6   2   3       36.22       41.27      1.70 o 
   7   2   3      402.38      356.87      6.32 o 
   8   2   3        6.76        8.47      1.33 o 
   9   2   3        7.94        9.92      1.49 o 
  10   2   3        2.55        4.06      2.08 o 
  11   2   3        4.81        5.31      2.13 o 
 -11   3   3       26.09       34.18      3.78 o 
 -10   3   3      115.69      123.11      6.69 o 
  -9   3   3       13.93       13.38      2.44 o 
  -8   3   3       78.50       70.09      4.26 o 
  -7   3   3      168.22      162.45      4.47 o 
  -6   3   3      276.92      305.79     11.74 o 
  -5   3   3       12.82       13.18      1.41 o 
  -4   3   3      572.86      604.46      8.22 o 
  -3   3   3       97.09      115.13      2.72 o 
  -2   3   3       47.22       55.95      3.42 o 
  -1   3   3      243.98      278.20      4.13 o 
   0   3   3       95.79       95.90      4.86 o 
   1   3   3      807.12      827.15     17.55 o 
   2   3   3       79.84      119.14      5.71 o 
   3   3   3      265.87      273.65      5.25 o 
   4   3   3      597.05      589.86      9.04 o 
   5   3   3      601.66      568.16     14.71 o 
   6   3   3      132.15      136.81      3.58 o 
   7   3   3       63.16       60.30      2.28 o 
   8   3   3      173.00      164.91      4.38 o 
   9   3   3        2.80        1.99      1.30 o 
  10   3   3       10.28        9.33      2.27 o 
 -10   4   3       41.98       39.70      5.21 o 
  -9   4   3       45.72       44.58      3.80 o 
  -8   4   3        3.60        4.66      2.05 o 
  -7   4   3        7.52        9.70      2.14 o 
  -6   4   3       99.66      114.43      5.07 o 
  -5   4   3      374.41      399.18      9.07 o 
  -4   4   3      443.50      432.28     13.10 o 
  -3   4   3      260.67      262.15      6.81 o 
  -2   4   3      308.08      317.62      4.53 o 
  -1   4   3      521.66      523.51     10.90 o 
   0   4   3     1483.32     1488.32     37.23 o 
   1   4   3       42.88       40.53      2.39 o 
   2   4   3      366.27      358.52     18.32 o 
   3   4   3       38.68       37.76      1.69 o 
   4   4   3      241.61      232.01      6.77 o 
   5   4   3        5.01        7.75      1.78 o 
   6   4   3      193.05      184.85      7.00 o 
   7   4   3      130.21      124.87      4.62 o 
   8   4   3        6.88       10.15      3.35 o 
   9   4   3       21.07       22.57      5.05 o 
  10   4   3       17.36       22.49      5.16 o 
 -10   5   3        0.91        1.44      2.09 o 
  -9   5   3      145.42      136.79      7.90 o 
  -8   5   3        4.60        2.53      1.87 o 
  -7   5   3       44.85       41.63      3.49 o 
  -6   5   3      648.19      627.94     11.41 o 
  -5   5   3       54.76       57.90      3.06 o 
  -4   5   3      148.50      154.12      4.46 o 
  -3   5   3       66.71       61.30      4.33 o 
  -2   5   3       18.56       18.32      2.25 o 
  -1   5   3       44.17       49.24      1.97 o 
   0   5   3      126.74      135.10      3.63 o 
   1   5   3        3.11        1.96      0.90 o 
   2   5   3       12.07       13.28      2.74 o 
   3   5   3       32.23       33.35      3.95 o 
   4   5   3      214.53      213.56      8.94 o 
   5   5   3       84.60       80.81      4.37 o 
   6   5   3       80.93       81.82      3.81 o 
   7   5   3       29.77       29.27      2.58 o 
   8   5   3        6.59        5.91      1.75 o 
   9   5   3       14.75       18.31      2.95 o 
  -9   6   3      149.59      157.88      8.39 o 
  -8   6   3       41.72       41.54      3.85 o 
  -7   6   3       85.89       93.40      5.15 o 
  -6   6   3       21.20       18.84      2.94 o 
  -5   6   3      140.62      163.17      7.63 o 
  -4   6   3       29.67       37.71      3.33 o 
  -3   6   3      137.12      138.68      8.12 o 
  -2   6   3      121.45      132.32      7.46 o 
  -1   6   3        0.24        0.33      1.87 o 
   0   6   3      117.63      115.58      6.01 o 
   1   6   3      136.08      152.81      4.38 o 
   2   6   3       20.33       20.40      1.79 o 
   3   6   3       48.91       52.65      3.40 o 
   4   6   3       18.48       22.17      3.68 o 
   5   6   3       15.85       17.03      2.48 o 
   6   6   3       31.69       36.65      2.79 o 
   7   6   3       27.11       33.25      2.79 o 
   8   6   3       42.84       41.18      3.27 o 
  -7   7   3       13.83       18.48      3.22 o 
  -6   7   3       10.07        9.91      2.45 o 
  -5   7   3        0.77       -0.91      2.08 o 
  -4   7   3       99.75       95.81      8.56 o 
  -3   7   3        7.34       10.09      3.29 o 
  -2   7   3       59.95       58.70      5.38 o 
  -1   7   3       97.62      108.51      7.02 o 
   0   7   3       15.09       13.35      1.73 o 
   1   7   3      197.20      199.65      7.01 o 
   2   7   3       79.57       65.72      6.36 o 
   3   7   3       36.24       26.11      4.28 o 
   4   7   3       17.45       22.60      4.61 o 
   5   7   3        1.94        2.41      3.51 o 
   6   7   3        3.83        1.71      2.52 o 
   7   7   3       34.87       41.98      4.46 o 
  -5   8   3       34.49       42.76      4.28 o 
  -4   8   3        5.40        8.67      4.83 o 
  -3   8   3       68.72       76.14      6.91 o 
  -2   8   3       79.52       80.71      4.93 o 
  -1   8   3       79.73       75.36      4.68 o 
   0   8   3       15.38       18.67      2.56 o 
   1   8   3        8.15        2.30      2.96 o 
   2   8   3        2.29        2.96      2.96 o 
   3   8   3       63.90       71.86      7.13 o 
   4   8   3       40.61       34.78      5.38 o 
   5   8   3       16.56       17.66      4.61 o 
  -1   9   3       40.33       41.91      5.92 o 
   0   9   3        9.64        8.34      3.51 o 
 -12   0   4       26.30       25.23      4.94 o 
 -11   0   4       46.53       46.29      6.14 o 
 -10   0   4       10.85        9.71      2.29 o 
  -9   0   4       94.14       88.04      4.60 o 
  -8   0   4      363.12      367.87     17.77 o 
  -7   0   4       68.40       93.24      6.25 o 
  -6   0   4        7.70        3.33      1.03 o 
  -5   0   4        0.16        2.40      0.82 o 
  -4   0   4      346.25      304.21      6.17 o 
  -3   0   4        8.77        7.52      1.24 o 
  -2   0   4     6756.20     6393.31     81.93 o 
  -1   0   4     2102.21     2162.26     25.25 o 
   0   0   4     2453.34     2316.88     42.57 o 
   1   0   4     5837.03     5792.60     74.20 o 
   2   0   4      174.75      166.29      3.61 o 
   3   0   4     2201.64     2296.78     22.45 o 
   4   0   4      854.17      876.92     15.63 o 
   5   0   4       89.80       87.82      2.54 o 
   6   0   4     1014.66     1015.45     13.71 o 
   7   0   4       64.98       69.14      2.65 o 
   8   0   4       17.05       17.34      3.18 o 
   9   0   4        0.00        0.99      2.85 o 
  10   0   4        0.54        0.55      2.63 o 
  11   0   4        8.28       10.31      3.95 o 
 -11   1   4        6.79        9.64      2.20 o 
 -10   1   4       16.93       16.52      2.05 o 
  -9   1   4      119.25      120.36      3.84 o 
  -8   1   4      146.04      147.08      4.01 o 
  -7   1   4      469.94      463.53      6.55 o 
  -6   1   4      215.77      213.85      3.33 o 
  -5   1   4      494.95      491.29      5.22 o 
  -4   1   4        7.78        6.55      0.55 o 
  -3   1   4     1197.57     1253.62     12.63 o 
  -2   1   4      695.36      717.63      8.08 o 
  -1   1   4     3211.63     3200.76     34.46 o 
   0   1   4     7055.07     7028.29    122.28 o 
   1   1   4      539.39      513.03      9.98 o 
   2   1   4      148.17      151.96      3.73 o 
   3   1   4      162.83      174.27      6.20 o 
   4   1   4      381.32      433.00      5.28 o 
   5   1   4      196.53      179.92      2.74 o 
   6   1   4       32.87       32.72      1.34 o 
   7   1   4       27.72       27.28      1.68 o 
   8   1   4      172.90      156.47      4.95 o 
   9   1   4       26.42       29.17      2.43 o 
  10   1   4       37.31       37.48      4.33 o 
  11   1   4       10.54        9.06      4.00 o 
 -11   2   4       61.16       77.33      8.61 o 
 -10   2   4       42.70       49.52      3.89 o 
  -9   2   4        2.02        4.77      1.93 o 
  -8   2   4      165.64      168.62      5.25 o 
  -7   2   4       88.53       94.05      4.42 o 
  -6   2   4       60.72       65.69      2.15 o 
  -5   2   4      532.00      520.49      6.78 o 
  -4   2   4       31.33       28.91      1.70 o 
  -3   2   4     1597.86     1672.55     16.78 o 
  -2   2   4     1250.52     1332.89     18.13 o 
  -1   2   4     1614.41     1573.90     13.87 o 
   0   2   4      304.77      309.95      7.35 o 
   1   2   4      544.08      561.20     12.40 o 
   2   2   4      116.82      130.05      2.81 o 
   3   2   4      127.44      132.31      2.73 o 
   4   2   4       48.91       46.12      2.58 o 
   5   2   4      130.85      130.93      3.13 o 
   6   2   4       19.28       19.46      1.27 o 
   7   2   4      169.20      158.28      3.95 o 
   8   2   4       89.02       88.02      3.08 o 
   9   2   4        7.89       10.22      1.73 o 
  10   2   4        5.24        5.23      1.70 o 
  11   2   4       19.45       22.89      3.34 o 
 -11   3   4       10.27       13.18      2.87 o 
 -10   3   4      127.41      133.50      6.47 o 
  -9   3   4       32.41       31.62      3.23 o 
  -8   3   4       89.40       91.07      6.64 o 
  -7   3   4      131.56      126.10      5.24 o 
  -6   3   4      181.50      195.17      6.00 o 
  -5   3   4      243.12      253.53      5.64 o 
  -4   3   4      760.47      769.17      9.36 o 
  -3   3   4      157.38      167.62      3.36 o 
  -2   3   4      111.36      103.31      4.04 o 
  -1   3   4      562.96      597.92      6.93 o 
   0   3   4       18.89       15.19      1.03 o 
   1   3   4      197.03      226.58      6.42 o 
   2   3   4      443.67      459.27     13.17 o 
   3   3   4      124.27      124.07      3.53 o 
   4   3   4       26.61       21.62      1.04 o 
   5   3   4      473.27      453.65     13.03 o 
   6   3   4       33.13       28.61      1.78 o 
   7   3   4       32.87       31.39      1.71 o 
   8   3   4      245.79      236.90      5.36 o 
   9   3   4       19.72       21.65      1.83 o 
  10   3   4        7.22       10.25      2.52 o 
 -10   4   4        3.59        2.72      2.00 o 
  -9   4   4        6.46        6.85      3.40 o 
  -8   4   4      249.39      225.97      8.56 o 
  -7   4   4      238.13      202.13     10.64 o 
  -6   4   4       90.52      124.88      5.30 o 
  -5   4   4      123.81      131.28      3.69 o 
  -4   4   4       56.92       56.78      3.91 o 
  -3   4   4      158.52      150.05      3.91 o 
  -2   4   4      190.14      171.38      2.68 o 
  -1   4   4      813.02      845.96     14.32 o 
   0   4   4      697.85      753.38     10.43 o 
   1   4   4       43.48       49.71      2.17 o 
   2   4   4       45.65       48.29      2.41 o 
   3   4   4      153.90      151.44      4.61 o 
   4   4   4      179.79      180.37      8.67 o 
   5   4   4       25.31       27.70      2.83 o 
   6   4   4      140.46      129.08      4.52 o 
   7   4   4       45.55       43.31      2.89 o 
   8   4   4       18.33       14.51      1.72 o 
   9   4   4       17.61       17.62      2.03 o 
  10   4   4        3.72        3.95      3.07 o 
 -10   5   4       41.46       40.04      4.03 o 
  -9   5   4       17.75       18.09      4.50 o 
  -8   5   4       76.93       78.43      4.73 o 
  -7   5   4       77.39       71.55      4.39 o 
  -6   5   4       91.48       89.72      5.17 o 
  -5   5   4      145.86      147.02      7.58 o 
  -4   5   4      143.86      138.52      3.74 o 
  -3   5   4      158.10      158.76      4.47 o 
  -2   5   4       33.49       37.33      3.01 o 
  -1   5   4      412.43      420.36      8.40 o 
   0   5   4      268.25      281.75      5.63 o 
   1   5   4       89.56       85.57      2.46 o 
   2   5   4      110.68      110.10      7.30 o 
   3   5   4       66.09       63.20      5.38 o 
   4   5   4        7.70       10.09      3.18 o 
   5   5   4       22.82       31.81      3.29 o 
   6   5   4        4.81        3.01      1.47 o 
   7   5   4       11.30       10.46      1.84 o 
   8   5   4        8.75       12.88      2.04 o 
   9   5   4       24.69       20.96      3.01 o 
  -9   6   4       54.72       62.43      7.35 o 
  -8   6   4       60.57       57.27      6.69 o 
  -7   6   4       35.83       33.35      5.27 o 
  -6   6   4       27.82       32.57      3.57 o 
  -5   6   4       60.64       62.58      4.38 o 
  -4   6   4       40.01       39.43      9.71 o 
  -3   6   4       39.58       46.19      4.94 o 
  -2   6   4       95.31      108.62      6.69 o 
  -1   6   4       85.72       75.37      3.76 o 
   0   6   4      327.49      294.09      7.72 o 
   1   6   4      138.72      122.81      3.94 o 
   2   6   4      117.69      106.69      3.68 o 
   3   6   4      269.28      266.39     12.18 o 
   4   6   4       67.58       65.48      4.01 o 
   5   6   4        6.09        7.33      2.25 o 
   6   6   4      110.98      104.85      5.60 o 
   7   6   4       18.75       13.43      2.13 o 
   8   6   4       37.98       44.52      3.42 o 
  -7   7   4       45.73       50.80      6.58 o 
  -6   7   4       30.90       29.99      3.59 o 
  -5   7   4       42.83       42.24      3.83 o 
  -4   7   4       35.09       37.97      3.75 o 
  -3   7   4       28.27       32.70      4.39 o 
  -2   7   4       10.72       21.83      3.73 o 
  -1   7   4       24.98       23.59      3.51 o 
   0   7   4       26.23       31.58      2.32 o 
   1   7   4       43.96       38.73      3.67 o 
   2   7   4      276.28      273.41     12.95 o 
   3   7   4        1.69        1.65      2.52 o 
   4   7   4        0.99        3.51      3.51 o 
   5   7   4       38.80       41.84      3.66 o 
   6   7   4       11.54       11.62      2.13 o 
   7   7   4       14.97       21.14      2.85 o 
  -5   8   4       89.30      108.12      6.38 o 
  -4   8   4       58.58       58.47      4.58 o 
  -3   8   4       57.92       53.56      4.39 o 
  -2   8   4        2.66        6.80      2.96 o 
  -1   8   4       48.82       45.00      3.73 o 
   0   8   4       24.18       26.11      4.39 o 
   1   8   4        1.61        4.50      3.29 o 
   2   8   4        2.07        1.87      2.52 o 
   3   8   4        5.58        8.01      3.95 o 
   4   8   4       62.50       70.33      7.57 o 
   5   8   4        9.07       11.19      4.50 o 
 -12   0   5       63.83       70.88      7.68 o 
 -11   0   5       22.16       21.85      3.57 o 
 -10   0   5       12.90       18.44      2.79 o 
  -9   0   5       20.44       24.64      2.76 o 
  -8   0   5     1374.94     1339.52     23.03 o 
  -7   0   5      880.26      966.03     29.24 o 
  -6   0   5       25.43       26.63      1.68 o 
  -5   0   5      135.25      138.71      6.06 o 
  -4   0   5       11.88       11.18      1.10 o 
  -3   0   5      100.52       87.81      2.36 o 
  -2   0   5      356.46      358.14      7.79 o 
  -1   0   5      779.16      838.11     12.28 o 
   0   0   5      442.02      433.42      6.74 o 
   1   0   5     3781.40     3728.72     69.45 o 
   2   0   5      112.01      108.41      2.79 o 
   3   0   5     1606.23     1660.12     24.65 o 
   4   0   5      130.49      141.51      3.73 o 
   5   0   5      269.20      299.24      5.32 o 
   6   0   5      155.35      157.52      3.86 o 
   7   0   5        1.45       -0.11      1.36 o 
   8   0   5       67.10       69.12      6.03 o 
   9   0   5        3.72        3.62      2.52 o 
  10   0   5        8.33        6.80      3.07 o 
  11   0   5       37.89       34.78      5.60 o 
 -11   1   5       26.37       27.38      3.32 o 
 -10   1   5        5.56        4.95      1.62 o 
  -9   1   5        0.43        1.76      1.16 o 
  -8   1   5       32.92       38.77      2.20 o 
  -7   1   5       28.20       30.60      1.47 o 
  -6   1   5       91.93      106.90      2.30 o 
  -5   1   5      122.44      135.18      2.43 o 
  -4   1   5      636.81      670.08      7.03 o 
  -3   1   5     2113.54     2100.49     26.87 o 
  -2   1   5     1316.63     1403.56     12.66 o 
  -1   1   5     3692.59     3751.35     36.76 o 
   0   1   5     5987.80     6016.07     77.40 o 
   1   1   5      917.63      939.06     17.66 o 
   2   1   5       63.96       68.02      3.40 o 
   3   1   5     1565.48     1615.17     23.08 o 
   4   1   5      590.92      629.39      6.99 o 
   5   1   5      308.42      293.88      4.35 o 
   6   1   5        7.33        8.29      0.76 o 
   7   1   5      148.13      146.52      3.67 o 
   8   1   5       19.61       15.84      1.84 o 
   9   1   5       63.40       65.53      3.49 o 
  10   1   5       14.52       19.39      9.38 o 
  11   1   5       40.64       33.98      4.39 o 
 -11   2   5       52.54       53.32      4.46 o 
 -10   2   5       31.77       35.99      3.73 o 
  -9   2   5       20.49       22.70      6.47 o 
  -8   2   5       30.83       42.53      8.67 o 
  -7   2   5       71.23       78.85      3.36 o 
  -6   2   5      131.57      130.43      3.18 o 
  -5   2   5      205.85      212.23      4.64 o 
  -4   2   5      450.41      446.03      7.91 o 
  -3   2   5       52.08       62.25      1.70 o 
  -2   2   5      985.78      975.34     10.60 o 
  -1   2   5      297.56      315.63      5.10 o 
   0   2   5      374.53      365.53      5.88 o 
   1   2   5      409.77      395.86      4.92 o 
   2   2   5      229.37      230.51      4.94 o 
   3   2   5      164.46      156.61      6.91 o 
   4   2   5       35.51       40.17      2.23 o 
   5   2   5      137.21      137.49      3.19 o 
   6   2   5       79.97       83.85      2.42 o 
   7   2   5       82.05       79.18      2.81 o 
   8   2   5      102.44       91.34      3.42 o 
   9   2   5       30.68       31.43      2.56 o 
  10   2   5        4.24       10.39      2.04 o 
  11   2   5       67.95       73.82      5.27 o 
 -11   3   5        8.21        4.62      2.47 o 
 -10   3   5       61.78       65.21      6.20 o 
  -9   3   5       37.08       39.50      3.68 o 
  -8   3   5       24.66       26.62      3.29 o 
  -7   3   5       36.25       33.16      2.55 o 
  -6   3   5      319.65      335.91      7.10 o 
  -5   3   5      204.31      215.20      5.13 o 
  -4   3   5       68.27       81.25      2.17 o 
  -3   3   5       11.06        7.48      0.86 o 
  -2   3   5       23.80       16.97      1.28 o 
  -1   3   5       54.98       57.98      1.45 o 
   0   3   5      412.43      435.82      7.91 o 
   1   3   5      480.81      483.52     10.97 o 
   2   3   5      312.54      311.46      9.87 o 
   3   3   5      353.70      357.27      5.49 o 
   4   3   5      211.53      205.03      3.86 o 
   5   3   5      483.16      438.66     10.55 o 
   6   3   5       74.03       74.36      2.67 o 
   7   3   5       46.60       44.17      2.01 o 
   8   3   5       89.04       87.16      3.24 o 
   9   3   5       87.30       87.87      4.05 o 
  10   3   5        0.58        2.14      2.03 o 
 -10   4   5       16.26        9.90      3.18 o 
  -9   4   5       54.70       52.91      5.16 o 
  -8   4   5      155.28      137.88      6.16 o 
  -7   4   5       31.73       36.33      3.14 o 
  -6   4   5       68.92       74.94      4.53 o 
  -5   4   5      182.07      171.03      4.78 o 
  -4   4   5      113.79      114.11      3.14 o 
  -3   4   5      123.08      125.53      2.29 o 
  -2   4   5       88.56       89.02      2.58 o 
  -1   4   5       29.36       29.65      1.62 o 
   0   4   5      120.46      135.48      3.34 o 
   1   4   5      153.99      157.73      6.75 o 
   2   4   5       47.70       49.35      2.41 o 
   3   4   5      321.83      310.70      6.66 o 
   4   4   5       26.83       23.15      3.51 o 
   5   4   5      398.57      399.80     11.25 o 
   6   4   5       17.39       21.79      2.19 o 
   7   4   5       19.56       19.55      2.88 o 
   8   4   5       30.25       33.57      2.49 o 
   9   4   5        9.70       10.52      1.95 o 
  10   4   5       28.68       31.27      5.60 o 
 -10   5   5        8.75        6.86      2.28 o 
  -9   5   5       25.17       30.79      3.64 o 
  -8   5   5        3.53        7.54      2.31 o 
  -7   5   5       74.28       69.66      4.21 o 
  -6   5   5       16.91       17.90      3.68 o 
  -5   5   5      290.55      275.72      5.73 o 
  -4   5   5       31.27       30.33      1.80 o 
  -3   5   5     1358.20     1311.81     23.91 o 
  -2   5   5       78.59       81.74      3.17 o 
  -1   5   5      357.80      371.44      7.01 o 
   0   5   5       93.42      100.58      5.18 o 
   1   5   5      240.23      233.59      8.61 o 
   2   5   5       14.15       11.32      1.15 o 
   3   5   5        8.54        6.36      2.74 o 
   4   5   5       15.26       15.03      3.18 o 
   5   5   5      139.15      121.69      6.20 o 
   6   5   5       45.13       47.30      3.08 o 
   7   5   5       23.67       20.67      2.26 o 
   8   5   5        0.59       -1.15      1.82 o 
   9   5   5        5.91       11.34      6.86 o 
  -8   6   5       61.61       62.43      6.91 o 
  -7   6   5       56.27       57.93      6.36 o 
  -6   6   5       92.73       94.57      5.47 o 
  -5   6   5      145.68      141.66      6.36 o 
  -4   6   5       38.31       37.82      4.39 o 
  -3   6   5       47.09       44.26      3.40 o 
  -2   6   5      203.31      211.25      6.83 o 
  -1   6   5      202.18      190.07      5.02 o 
   0   6   5      201.97      199.92      4.99 o 
   1   6   5      229.72      215.71      4.53 o 
   2   6   5       11.57       11.78      2.11 o 
   3   6   5       73.68       74.61      6.58 o 
   4   6   5       11.05       10.09      3.29 o 
   5   6   5        7.51        5.77      2.06 o 
   6   6   5       43.66       45.65      4.50 o 
   7   6   5        5.06        6.21      1.94 o 
   8   6   5        8.66       11.36      2.27 o 
  -7   7   5       45.86       42.24      6.25 o 
  -6   7   5       68.06       69.27      6.53 o 
  -5   7   5       50.82       57.10      4.34 o 
  -4   7   5       55.98       61.97      4.38 o 
  -3   7   5       68.56       59.58     11.19 o 
  -2   7   5        1.60        3.62      1.87 o 
  -1   7   5       24.88       24.07      2.68 o 
   0   7   5       79.76       74.28      3.40 o 
   1   7   5       36.70       43.23      3.42 o 
   2   7   5      140.13      136.96     10.48 o 
   3   7   5       63.88       65.72      6.47 o 
   4   7   5       73.65       73.18      4.50 o 
   5   7   5       50.06       60.73      4.77 o 
   6   7   5       42.67       40.99      3.16 o 
  -5   8   5       42.85       54.84      4.72 o 
  -4   8   5       54.25       53.89      4.42 o 
  -3   8   5       27.13       32.09      7.08 o 
  -2   8   5       16.18       19.42      3.95 o 
  -1   8   5       48.83       47.84      5.81 o 
   0   8   5       67.30       91.28      7.79 o 
   1   8   5       30.91       48.60      6.03 o 
   2   8   5       46.64       35.55      5.16 o 
   3   8   5       13.21       17.12      4.50 o 
   4   8   5        7.87       11.74      3.95 o 
 -12   0   6       60.32       81.30      8.34 o 
 -11   0   6        3.49        5.18      2.13 o 
 -10   0   6       33.88       31.06      3.18 o 
  -9   0   6       15.49       15.53      2.45 o 
  -8   0   6        4.59       14.99      2.16 o 
  -7   0   6        5.11       10.13      1.66 o 
  -6   0   6       36.05       32.35      1.85 o 
  -5   0   6       86.62      111.55      3.13 o 
  -4   0   6     2170.88     2123.70     46.85 o 
  -3   0   6      515.37      516.10      9.33 o 
  -2   0   6       11.14       15.99      1.75 o 
  -1   0   6        0.02        1.03      0.90 o 
   0   0   6     1486.66     1499.69     36.70 o 
   1   0   6       88.82       83.93      3.95 o 
   2   0   6        1.77        2.14      0.75 o 
   3   0   6      320.04      346.08      5.47 o 
   4   0   6      255.62      253.87      4.41 o 
   5   0   6      499.51      510.63      9.57 o 
   6   0   6       58.38       62.44      2.29 o 
   7   0   6        3.79        2.50      1.48 o 
   8   0   6      126.59      126.61      8.01 o 
   9   0   6        3.56        7.24      3.29 o 
  10   0   6        1.73        0.00      3.29 o 
  11   0   6        0.42        4.72      3.07 o 
 -11   1   6      111.30      106.99      4.68 o 
 -10   1   6       57.09       51.43      2.79 o 
  -9   1   6       18.67       20.63      2.23 o 
  -8   1   6      183.57      181.36      5.82 o 
  -7   1   6      124.87      122.91      2.69 o 
  -6   1   6      152.10      153.05      3.04 o 
  -5   1   6       86.10       85.05      2.33 o 
  -4   1   6     1183.88     1164.98     17.64 o 
  -3   1   6     1298.82     1336.24     13.91 o 
  -2   1   6      390.40      400.05      7.32 o 
  -1   1   6     5023.66     4965.76     62.11 o 
   0   1   6     2625.29     2733.74    118.99 o 
   1   1   6      218.50      217.54      6.14 o 
   2   1   6      305.45      308.25      6.26 o 
   3   1   6      769.61      746.10     13.69 o 
   4   1   6      832.18      900.50     15.04 o 
   5   1   6       41.53       41.30      1.54 o 
   6   1   6      125.84      124.38      3.14 o 
   7   1   6       30.40       27.76      1.70 o 
   8   1   6       13.03       12.13      1.73 o 
   9   1   6       82.33       80.45      3.90 o 
  10   1   6       11.78       11.05      2.53 o 
  11   1   6      120.41      136.19      7.06 o 
 -11   2   6       49.44       56.54      4.54 o 
 -10   2   6        9.76       17.99      4.33 o 
  -9   2   6       52.02       50.80      3.80 o 
  -8   2   6       64.24       62.29      3.20 o 
  -7   2   6       76.43       85.21      3.48 o 
  -6   2   6      222.51      236.68      3.65 o 
  -5   2   6      950.41      971.32     11.53 o 
  -4   2   6     1341.91     1413.39     19.84 o 
  -3   2   6      742.63      791.39     13.45 o 
  -2   2   6     1130.72     1220.55     14.83 o 
  -1   2   6      317.29      319.47      8.15 o 
   0   2   6       12.97       14.59      2.85 o 
   1   2   6       42.63       39.38      1.69 o 
   2   2   6        4.26        3.11      0.68 o 
   3   2   6      290.34      291.66      6.14 o 
   4   2   6       29.76       26.81      1.90 o 
   5   2   6       96.88       82.39      2.26 o 
   6   2   6       88.74       89.71      2.53 o 
   7   2   6      712.69      680.91      9.74 o 
   8   2   6        2.99        3.97      1.58 o 
   9   2   6       19.42       22.41      2.79 o 
  10   2   6        7.27        4.90      1.67 o 
 -11   3   6       34.06       43.49      4.18 o 
 -10   3   6        0.66        1.67      1.99 o 
  -9   3   6       18.16       16.89      2.67 o 
  -8   3   6       15.85       21.37      3.51 o 
  -7   3   6       52.32       57.96      3.04 o 
  -6   3   6      237.78      244.41      5.93 o 
  -5   3   6       25.19       30.63      2.62 o 
  -4   3   6       53.69       58.50      1.80 o 
  -3   3   6      135.25      136.26      3.46 o 
  -2   3   6      347.58      333.80      4.51 o 
  -1   3   6      710.14      744.66      9.04 o 
   0   3   6      357.77      405.65      8.83 o 
   1   3   6      589.17      610.70      9.68 o 
   2   3   6      185.49      171.74      4.24 o 
   3   3   6      210.70      220.67      4.00 o 
   4   3   6      209.40      189.54      3.84 o 
   5   3   6       33.22       28.34      2.16 o 
   6   3   6       38.32       40.23      2.03 o 
   7   3   6       90.12       81.35      2.70 o 
   8   3   6       10.30       15.31      2.09 o 
   9   3   6       36.69       37.53      2.84 o 
  10   3   6       20.47       21.38      3.14 o 
 -10   4   6       10.96       16.98      4.17 o 
  -9   4   6       33.18       39.00      3.95 o 
  -8   4   6        0.85        6.01      2.28 o 
  -7   4   6      201.70      196.90     11.00 o 
  -6   4   6       51.10       46.91      5.42 o 
  -5   4   6       50.81       53.24      2.66 o 
  -4   4   6      141.78      132.30      5.19 o 
  -3   4   6      250.70      238.50      4.41 o 
  -2   4   6      133.96      127.85      2.54 o 
  -1   4   6      162.95      177.58      4.49 o 
   0   4   6      198.60      199.07      4.23 o 
   1   4   6      390.15      411.04      7.65 o 
   2   4   6      497.95      488.52     11.37 o 
   3   4   6      371.09      373.47     10.48 o 
   4   4   6      122.90      117.84      7.13 o 
   5   4   6      981.39      962.67     18.15 o 
   6   4   6      178.21      158.23      5.04 o 
   7   4   6       34.06       36.42      4.06 o 
   8   4   6        8.17       11.38      1.62 o 
   9   4   6       28.52       34.79      3.47 o 
  -9   5   6       64.46       50.15      4.17 o 
  -8   5   6       67.66       64.42      4.41 o 
  -7   5   6       98.37       88.90      5.21 o 
  -6   5   6      264.68      257.64     13.53 o 
  -5   5   6      227.67      214.73      4.99 o 
  -4   5   6      116.66      117.63      3.37 o 
  -3   5   6     1568.53     1595.11     21.26 o 
  -2   5   6      351.40      362.64      9.23 o 
  -1   5   6      427.88      431.03      7.74 o 
   0   5   6      214.05      197.38      4.60 o 
   1   5   6       27.63       24.39      1.65 o 
   2   5   6       33.55       35.23      1.76 o 
   3   5   6       28.05       23.92      3.84 o 
   4   5   6       26.56       23.04      3.84 o 
   5   5   6       78.40       77.32      4.45 o 
   6   5   6        4.63        9.26      2.41 o 
   7   5   6       41.62       39.85      3.75 o 
   8   5   6       20.27       23.97      2.67 o 
   9   5   6       16.33       16.01      2.69 o 
  -8   6   6        7.01       11.30      4.06 o 
  -7   6   6       40.06       38.73      5.60 o 
  -6   6   6       73.96       79.43      7.35 o 
  -5   6   6       20.84       28.09      3.18 o 
  -4   6   6       32.49       34.23      3.49 o 
  -3   6   6       19.06       19.84      2.38 o 
  -2   6   6      286.84      271.33      5.66 o 
  -1   6   6      156.67      150.22      4.47 o 
   0   6   6       28.61       26.43      1.88 o 
   1   6   6       10.42        9.48      1.19 o 
   2   6   6        9.81        6.00      1.52 o 
   3   6   6       46.42       38.95      4.94 o 
   4   6   6       62.29       57.27      5.81 o 
   5   6   6       38.40       40.24      3.58 o 
   6   6   6       34.55       35.65      3.59 o 
   7   6   6        8.04       10.55      2.19 o 
   8   6   6        3.38       -0.06      2.11 o 
  -7   7   6       20.94       31.71      5.49 o 
  -6   7   6       58.31       55.63      6.91 o 
  -5   7   6       71.36       74.72      4.98 o 
  -4   7   6      116.20      114.80      5.85 o 
  -3   7   6       16.63       13.48      2.37 o 
  -2   7   6        8.38        7.30      2.00 o 
  -1   7   6       16.78       15.25      2.21 o 
   0   7   6       57.39       57.11      3.92 o 
   1   7   6       34.47       37.32      4.66 o 
   2   7   6       61.65       67.64      4.23 o 
   3   7   6      103.43       92.82      7.57 o 
   4   7   6      105.17      112.80      7.74 o 
   5   7   6       16.70       25.13      3.21 o 
   6   7   6       62.00       77.01      5.26 o 
  -5   8   6       14.52       10.96      5.43 o 
  -4   8   6       12.03       15.64      3.57 o 
  -3   8   6        8.59        8.46      2.44 o 
  -2   8   6      287.88      303.58      9.72 o 
  -1   8   6       53.20       64.29      6.69 o 
   0   8   6       78.06       87.11      7.68 o 
   1   8   6       23.19       20.41      4.06 o 
   2   8   6        7.39        2.63      3.07 o 
   3   8   6        1.42       -1.32      3.07 o 
   4   8   6        1.71        6.47      4.06 o 
 -11   0   7       43.38       42.96      3.98 o 
 -10   0   7        0.05        0.60      1.71 o 
  -9   0   7      131.17      138.31      5.97 o 
  -8   0   7      191.69      195.73      5.30 o 
  -7   0   7      266.09      264.80      5.92 o 
  -6   0   7      288.31      282.59      7.00 o 
  -5   0   7      165.76      162.70      5.14 o 
  -4   0   7        0.18        2.52      1.54 o 
  -3   0   7       41.71       37.93      2.05 o 
  -2   0   7      160.21      162.74      3.25 o 
  -1   0   7      792.12      782.65     12.14 o 
   0   0   7      509.59      462.46     17.01 o 
   1   0   7      142.74      125.30      5.05 o 
   2   0   7      222.41      232.75      4.82 o 
   3   0   7     2003.15     2028.97     32.93 o 
   4   0   7      434.54      443.42      5.71 o 
   5   0   7       33.23       33.42      1.50 o 
   6   0   7       64.00       55.51      3.33 o 
   7   0   7        6.74        9.58      1.86 o 
   8   0   7       68.01       78.18      4.50 o 
   9   0   7       57.32       67.80      6.47 o 
  10   0   7        8.31        9.76      3.51 o 
  11   0   7       36.29       41.91      5.81 o 
 -11   1   7        4.40        5.40      2.27 o 
 -10   1   7        6.24        6.61      1.65 o 
  -9   1   7      290.00      280.97      6.05 o 
  -8   1   7       52.77       51.17      2.42 o 
  -7   1   7       32.00       31.11      1.56 o 
  -6   1   7      134.35      132.66      3.50 o 
  -5   1   7       97.83       80.31      2.42 o 
  -4   1   7      212.77      249.98      5.34 o 
  -3   1   7       26.53       25.38      1.23 o 
  -2   1   7      648.80      615.59      8.13 o 
  -1   1   7      409.92      427.73     11.39 o 
   0   1   7      431.37      383.41     24.69 o 
   1   1   7      246.23      251.22      4.60 o 
   2   1   7      367.88      394.09     10.53 o 
   3   1   7     1111.84     1119.36     13.96 o 
   4   1   7      307.44      321.59      5.20 o 
   5   1   7       53.30       53.26      1.72 o 
   6   1   7        9.61       11.41      1.17 o 
   7   1   7       27.98       20.20      2.92 o 
   8   1   7       43.35       44.82      2.84 o 
   9   1   7        0.38        0.23      1.43 o 
  10   1   7       18.29       20.99      5.10 o 
 -11   2   7       13.76       18.27      3.10 o 
 -10   2   7      167.90      161.65      9.05 o 
  -9   2   7       13.63       14.39      4.61 o 
  -8   2   7       17.83       20.89      1.77 o 
  -7   2   7       24.52       21.99      1.64 o 
  -6   2   7       32.17       32.69      1.62 o 
  -5   2   7       75.96       77.23      2.12 o 
  -4   2   7       87.71      109.12      3.25 o 
  -3   2   7        2.15        3.73      0.63 o 
  -2   2   7      233.71      245.79      5.77 o 
  -1   2   7     3750.96     3878.23     42.55 o 
   0   2   7      776.89      800.52     12.56 o 
   1   2   7      378.75      392.32      6.90 o 
   2   2   7       95.79      107.07      2.61 o 
   3   2   7      320.55      336.96      6.84 o 
   4   2   7       28.58       31.13      2.03 o 
   5   2   7       43.03       46.33      1.73 o 
   6   2   7      461.64      425.18      6.19 o 
   7   2   7      332.31      317.86      5.97 o 
   8   2   7      123.52      111.14      4.34 o 
   9   2   7        7.97        8.38      1.97 o 
  10   2   7      138.06      141.55      5.52 o 
 -11   3   7       17.93       23.69      3.33 o 
 -10   3   7       66.35       68.19      4.73 o 
  -9   3   7       42.57       38.68      3.61 o 
  -8   3   7       63.21       62.81      3.35 o 
  -7   3   7       40.67       38.74      2.71 o 
  -6   3   7       13.58       15.86      3.09 o 
  -5   3   7      229.51      245.99      5.39 o 
  -4   3   7      201.11      209.51      3.86 o 
  -3   3   7       45.93       50.09      1.95 o 
  -2   3   7      126.10      119.51      3.42 o 
  -1   3   7       33.30       36.82      1.68 o 
   0   3   7      448.92      458.52     11.85 o 
   1   3   7      421.76      454.96      7.61 o 
   2   3   7      101.32       86.87      4.05 o 
   3   3   7      164.15      134.56      4.64 o 
   4   3   7      137.18      132.23      3.17 o 
   5   3   7       30.42       28.52      2.29 o 
   6   3   7       68.05       66.94      2.54 o 
   7   3   7      168.34      152.38      3.70 o 
   8   3   7       35.60       29.70      2.99 o 
   9   3   7       87.86       80.64      3.99 o 
  10   3   7       25.08       26.64      3.44 o 
 -10   4   7       27.27       24.58      3.14 o 
  -9   4   7      163.69      143.38     10.42 o 
  -8   4   7      316.64      277.81      8.93 o 
  -7   4   7      365.91      351.04     15.56 o 
  -6   4   7       14.12       15.37      1.75 o 
  -5   4   7      116.73      108.56      3.79 o 
  -4   4   7       20.84       19.03      1.65 o 
  -3   4   7      316.47      293.39      4.55 o 
  -2   4   7        7.40       10.72      0.84 o 
  -1   4   7      100.55      100.70      3.38 o 
   0   4   7      128.16      137.95      3.43 o 
   1   4   7      153.92      161.92      4.06 o 
   2   4   7      171.19      151.55      4.05 o 
   3   4   7      261.38      242.80     10.31 o 
   4   4   7      143.89      134.95      7.68 o 
   5   4   7      867.78      807.62     23.04 o 
   6   4   7       71.51       70.53      3.40 o 
   7   4   7       16.22       16.76      2.63 o 
   8   4   7        4.94        4.82      1.30 o 
   9   4   7        6.94       10.02      2.53 o 
  -9   5   7       11.95       11.21      2.70 o 
  -8   5   7       14.54       18.01      2.66 o 
  -7   5   7       78.56       74.88      4.45 o 
  -6   5   7       12.56       13.03      1.85 o 
  -5   5   7       82.69       80.09      3.42 o 
  -4   5   7       98.29      100.30      3.94 o 
  -3   5   7      881.77      857.09     13.81 o 
  -2   5   7      265.41      270.88      5.32 o 
  -1   5   7      196.82      202.23      4.92 o 
   0   5   7      297.50      296.52      5.99 o 
   1   5   7      190.25      184.69      4.25 o 
   2   5   7       94.59       95.49      7.08 o 
   3   5   7      349.67      334.96     13.39 o 
   4   5   7       96.99      102.37      7.24 o 
   5   5   7       17.21       22.05      3.84 o 
   6   5   7       93.09       94.52      5.20 o 
   7   5   7       36.77       32.52      3.01 o 
   8   5   7       66.63       71.49      3.42 o 
   9   5   7       72.50       81.67      5.46 o 
  -8   6   7        2.50       10.86      3.84 o 
  -7   6   7       18.23       20.52      4.50 o 
  -6   6   7       56.86       67.70      6.80 o 
  -5   6   7      415.18      433.88     12.03 o 
  -4   6   7       40.48       43.49      2.90 o 
  -3   6   7      111.44      122.72      4.42 o 
  -2   6   7      128.51      129.08      4.24 o 
  -1   6   7       49.49       48.05      2.54 o 
   0   6   7        4.83        4.79      1.27 o 
   1   6   7      158.47      152.14      4.59 o 
   2   6   7       66.17       55.77      4.11 o 
   3   6   7       32.66       34.12      4.61 o 
   4   6   7       65.92       63.31      6.14 o 
   5   6   7       15.21       19.21      2.84 o 
   6   6   7      179.81      173.04      7.43 o 
   7   6   7       59.81       52.86      3.63 o 
  -7   7   7       16.14       13.17      3.95 o 
  -6   7   7       30.43       32.15      5.27 o 
  -5   7   7      130.13      124.53      7.84 o 
  -4   7   7        8.04        5.95      3.84 o 
  -3   7   7       16.43       15.62      2.51 o 
  -2   7   7        2.76        5.56      1.51 o 
  -1   7   7        2.01        3.78      3.24 o 
   0   7   7       56.38       57.32      4.33 o 
   1   7   7        7.94       13.13      2.40 o 
   2   7   7       63.04       60.57      4.19 o 
   3   7   7       41.74       48.74      3.89 o 
   4   7   7       36.63       54.75      6.36 o 
   5   7   7       44.77       45.24      9.11 o 
   6   7   7        3.34        8.40      5.27 o 
  -5   8   7       13.11       17.36      3.57 o 
  -4   8   7       76.30       86.52      5.57 o 
  -3   8   7       35.79       40.35      3.75 o 
  -2   8   7       60.46       60.23      6.80 o 
  -1   8   7      217.16      212.91      8.45 o 
   0   8   7        9.86        7.79      3.40 o 
   1   8   7       50.56       53.43      6.36 o 
   2   8   7        7.85        4.94      2.63 o 
   3   8   7       31.48       38.51      5.71 o 
   4   8   7       57.98       52.55      6.69 o 
 -11   0   8       10.18        8.78      3.40 o 
 -10   0   8       66.95       67.49      4.65 o 
  -9   0   8       92.90       93.56      3.91 o 
  -8   0   8        6.89        9.69      1.65 o 
  -7   0   8       28.09       25.38      1.95 o 
  -6   0   8      161.19      155.40      6.69 o 
  -5   0   8      605.76      663.89     17.77 o 
  -4   0   8       24.79       28.30      2.01 o 
  -3   0   8      350.69      368.81      8.67 o 
  -2   0   8     1040.09     1022.88     14.09 o 
  -1   0   8      479.04      447.14      7.56 o 
   0   0   8      407.50      410.55      7.09 o 
   1   0   8     1190.02     1146.10     24.58 o 
   2   0   8        2.46        2.88      0.76 o 
   3   0   8       32.12       26.61      1.64 o 
   4   0   8        6.67        4.69      0.57 o 
   5   0   8       11.93       12.93      0.93 o 
   6   0   8      112.94      123.75      5.00 o 
   7   0   8      104.88      117.40      5.23 o 
   8   0   8        6.69        6.88      3.40 o 
   9   0   8       33.20       47.95      5.71 o 
  10   0   8       31.74       31.93      5.16 o 
 -11   1   8       63.74       57.70      3.65 o 
 -10   1   8       16.07       16.32      2.49 o 
  -9   1   8       39.85       36.97      2.25 o 
  -8   1   8      171.92      165.60      3.67 o 
  -7   1   8      344.43      330.77      5.98 o 
  -6   1   8      292.40      268.70      6.92 o 
  -5   1   8       76.48       69.63      2.32 o 
  -4   1   8      263.13      257.77      5.03 o 
  -3   1   8      963.84      984.04     12.33 o 
  -2   1   8      532.78      536.63      6.59 o 
  -1   1   8      184.01      212.29      6.08 o 
   0   1   8      132.41      115.20      2.58 o 
   1   1   8       65.72       71.08      2.11 o 
   2   1   8        8.99       12.17      1.40 o 
   3   1   8       84.05       98.23      2.90 o 
   4   1   8        3.74        4.54      0.81 o 
   5   1   8       48.09       43.70      1.56 o 
   6   1   8       54.36       54.34      2.80 o 
   7   1   8       95.69       82.44      3.52 o 
   8   1   8      170.57      157.84      6.14 o 
   9   1   8       24.36       29.72      4.21 o 
  10   1   8       17.38       20.16      2.40 o 
 -11   2   8       35.43       34.59      8.01 o 
 -10   2   8       14.91       27.73      3.73 o 
  -9   2   8      204.22      184.16      8.73 o 
  -8   2   8       38.99       36.41      2.17 o 
  -7   2   8       13.98       12.38      1.38 o 
  -6   2   8      210.33      218.85      4.26 o 
  -5   2   8       49.07       52.84      1.93 o 
  -4   2   8      189.74      203.79      3.81 o 
  -3   2   8       69.86       74.61      4.55 o 
  -2   2   8      139.57      151.31      3.67 o 
  -1   2   8      683.75      708.79      9.83 o 
   0   2   8       94.02      102.70      3.11 o 
   1   2   8      653.01      705.57     11.13 o 
   2   2   8      280.78      269.53      3.72 o 
   3   2   8       29.47       37.94      2.11 o 
   4   2   8       69.90       79.10      3.25 o 
   5   2   8      158.76      149.76      4.19 o 
   6   2   8      125.62      112.76      3.90 o 
   7   2   8       36.78       32.27      2.04 o 
   8   2   8      144.96      141.38      4.97 o 
   9   2   8        6.62        8.52      1.75 o 
  10   2   8        4.78        8.93      2.08 o 
 -11   3   8       28.62       29.00      3.59 o 
 -10   3   8       25.91       24.06      3.30 o 
  -9   3   8        2.86        2.63      1.59 o 
  -8   3   8      102.25      102.83      4.26 o 
  -7   3   8       26.26       25.47      2.18 o 
  -6   3   8       10.45        9.82      1.60 o 
  -5   3   8       22.68       28.56      1.46 o 
  -4   3   8      147.61      151.46      3.25 o 
  -3   3   8       13.14       11.38      1.03 o 
  -2   3   8       68.51       59.25      2.41 o 
  -1   3   8       63.62       66.08      2.94 o 
   0   3   8      262.28      260.91     10.20 o 
   1   3   8       45.01       39.27      7.84 o 
   2   3   8      102.19      115.19      4.71 o 
   3   3   8      125.35      118.17      4.24 o 
   4   3   8      772.38      770.53     10.74 o 
   5   3   8      548.04      537.98     10.90 o 
   6   3   8      100.84       94.96      3.03 o 
   7   3   8       38.49       41.46      2.00 o 
   8   3   8        2.38        3.57      1.43 o 
   9   3   8       53.75       56.71      4.55 o 
  10   3   8       35.33       42.78      4.34 o 
 -10   4   8        6.62        6.75      2.23 o 
  -9   4   8       56.00       59.58      4.34 o 
  -8   4   8       91.84       84.08      4.07 o 
  -7   4   8       17.61       21.45      2.30 o 
  -6   4   8       30.86       32.93      2.37 o 
  -5   4   8       13.98        8.40      1.40 o 
  -4   4   8      139.66      138.06      5.16 o 
  -3   4   8       38.34       41.66      1.78 o 
  -2   4   8      330.93      307.20      6.23 o 
  -1   4   8       46.89       46.92      1.86 o 
   0   4   8       12.77       12.17      1.02 o 
   1   4   8       14.42       16.24      1.54 o 
   2   4   8       39.13       37.85      4.06 o 
   3   4   8      168.75      173.13      8.67 o 
   4   4   8      142.14      141.86      7.90 o 
   5   4   8       86.96       75.59      6.14 o 
   6   4   8      158.41      163.64      6.97 o 
   7   4   8       18.50       17.33      2.20 o 
   8   4   8      107.89      113.55      4.92 o 
   9   4   8        1.61        1.20      2.14 o 
  -9   5   8       15.97       10.92      2.51 o 
  -8   5   8       72.21       62.03      4.29 o 
  -7   5   8       37.44       35.57      2.74 o 
  -6   5   8       28.70       29.86      2.40 o 
  -5   5   8        6.57        9.33      3.02 o 
  -4   5   8      108.19      115.57      5.24 o 
  -3   5   8       34.16       33.40      2.06 o 
  -2   5   8       36.89       34.90      1.95 o 
  -1   5   8      278.46      271.12      5.12 o 
   0   5   8      677.66      626.77      8.54 o 
   1   5   8       50.82       50.21      2.92 o 
   2   5   8       67.80       69.28      5.76 o 
   3   5   8      400.78      395.42     14.92 o 
   4   5   8      120.26       92.05      7.02 o 
   5   5   8        1.82        4.83      3.07 o 
   6   5   8       60.41       65.92      4.46 o 
   7   5   8       13.88       13.03      4.18 o 
   8   5   8       12.78       11.96      1.86 o 
  -8   6   8       21.61       32.04      5.38 o 
  -7   6   8       56.76       69.56      7.13 o 
  -6   6   8       99.00       95.73      5.62 o 
  -5   6   8      113.23      107.92      5.78 o 
  -4   6   8        2.90        4.78      1.67 o 
  -3   6   8       79.81       83.84      3.70 o 
  -2   6   8       30.65       31.74      1.97 o 
  -1   6   8       39.08       39.08      2.04 o 
   0   6   8       31.58       29.83      2.75 o 
   1   6   8       22.51       20.50      1.87 o 
   2   6   8       52.33       51.09      3.71 o 
   3   6   8       11.18        7.90      3.07 o 
   4   6   8      139.40      136.27      9.11 o 
   5   6   8       45.71       43.56      5.60 o 
   6   6   8       47.21       55.80      6.36 o 
   7   6   8       93.54       91.40      4.66 o 
  -7   7   8       89.12      102.58      9.00 o 
  -6   7   8       32.21       29.18      5.05 o 
  -5   7   8       24.96       22.38      4.83 o 
  -4   7   8       30.89       35.10      2.89 o 
  -3   7   8        7.04        8.46      2.35 o 
  -2   7   8       10.12       12.90      1.81 o 
  -1   7   8        5.07        8.01      1.81 o 
   0   7   8       41.87       42.02      4.83 o 
   1   7   8       18.88       17.12      2.47 o 
   2   7   8       19.17       20.28      2.74 o 
   3   7   8       64.60       61.40      4.23 o 
   4   7   8        2.70        5.90      3.24 o 
   5   7   8       22.29       20.55      2.87 o 
   6   7   8       20.55       18.24      2.98 o 
  -4   8   8       36.09       40.50      4.01 o 
  -3   8   8       87.00       81.08      7.68 o 
  -2   8   8       87.30       80.64      7.46 o 
  -1   8   8       19.11       22.97      5.71 o 
   0   8   8       41.20       46.69      3.15 o 
   1   8   8       70.33       78.12      7.46 o 
   2   8   8       10.25       13.17      4.28 o 
   3   8   8        6.56        0.55      3.18 o 
 -11   0   9        9.59       11.74      3.51 o 
 -10   0   9        1.55        9.00      3.07 o 
  -9   0   9      532.51      533.60     43.72 o 
  -8   0   9      360.27      356.23     22.77 o 
  -7   0   9       26.37       25.49      2.29 o 
  -6   0   9       93.34       92.89      4.33 o 
  -5   0   9        8.05        8.34      2.19 o 
  -4   0   9      208.33      200.07     10.97 o 
  -3   0   9        0.02        3.57      0.92 o 
  -2   0   9      132.67      151.79      4.67 o 
  -1   0   9     1584.59     1657.74     58.04 o 
   0   0   9        0.21        1.48      0.73 o 
   1   0   9      558.99      612.55     15.25 o 
   2   0   9       44.43       53.79      4.44 o 
   3   0   9        1.65        2.16      1.10 o 
   4   0   9      120.31      110.08      4.16 o 
   5   0   9       85.51       93.86      4.14 o 
   6   0   9       23.47       29.84      2.71 o 
   7   0   9       39.01       30.70      2.95 o 
   8   0   9      252.83      275.79      8.88 o 
   9   0   9       16.35       15.25      3.62 o 
  10   0   9        1.33        2.08      3.29 o 
 -11   1   9       66.37       69.54      4.04 o 
 -10   1   9        9.50       11.05      1.75 o 
  -9   1   9       18.29       18.59      1.77 o 
  -8   1   9      252.17      241.97      4.62 o 
  -7   1   9       21.82       27.39      1.53 o 
  -6   1   9       74.38       73.51      2.60 o 
  -5   1   9       98.72      101.88      2.75 o 
  -4   1   9       21.07       22.80      1.48 o 
  -3   1   9      122.61      115.28      2.93 o 
  -2   1   9      214.72      210.19      4.77 o 
  -1   1   9     1111.98     1095.49     19.63 o 
   0   1   9     2695.00     2812.33     31.22 o 
   1   1   9      114.81      135.41      6.97 o 
   2   1   9      111.44      113.48      2.24 o 
   3   1   9      218.35      223.05      4.99 o 
   4   1   9       47.98       47.49      1.92 o 
   5   1   9       98.67      106.70      2.32 o 
   6   1   9      171.01      166.61      4.07 o 
   7   1   9       87.51       79.57      3.59 o 
   8   1   9       59.93       59.43      4.98 o 
   9   1   9       38.81       45.92      3.26 o 
  10   1   9        3.56        0.57      1.61 o 
 -11   2   9       41.18       49.02      5.32 o 
 -10   2   9       68.73       64.84      4.65 o 
  -9   2   9       16.68       15.28      1.96 o 
  -8   2   9       21.42       15.27      1.92 o 
  -7   2   9       54.83       59.75      3.02 o 
  -6   2   9      181.65      188.50      5.80 o 
  -5   2   9       18.60       23.70      1.38 o 
  -4   2   9       79.68       78.77      2.71 o 
  -3   2   9        5.39        6.72      1.31 o 
  -2   2   9      357.36      333.83      6.74 o 
  -1   2   9      129.47      124.46      3.20 o 
   0   2   9      471.41      492.78      8.90 o 
   1   2   9       18.39       18.76      1.26 o 
   2   2   9       69.57       61.81      2.66 o 
   3   2   9        0.41        0.35      0.81 o 
   4   2   9      234.64      225.64      9.16 o 
   5   2   9       21.20       22.40      1.74 o 
   6   2   9       34.94       33.57      1.66 o 
   7   2   9       58.53       56.22      2.57 o 
   8   2   9       49.71       54.58      3.16 o 
   9   2   9       51.52       45.33      3.16 o 
  10   2   9       63.78       71.44      4.05 o 
 -11   3   9       94.66       90.29      5.81 o 
 -10   3   9       81.96       76.63      5.04 o 
  -9   3   9        9.70        9.28      1.77 o 
  -8   3   9        5.86        5.92      1.64 o 
  -7   3   9       64.42       77.15      3.95 o 
  -6   3   9       22.79       21.94      1.96 o 
  -5   3   9       70.29       71.45      2.30 o 
  -4   3   9      142.78      166.55      3.54 o 
  -3   3   9      234.66      237.83     11.91 o 
  -2   3   9      151.27      153.61      8.39 o 
  -1   3   9       15.98       17.07      1.73 o 
   0   3   9      143.27      144.99      4.33 o 
   1   3   9      203.68      175.55      9.51 o 
   2   3   9       85.70       83.78      1.89 o 
   3   3   9       71.24       66.65      2.19 o 
   4   3   9      148.60      141.18      4.51 o 
   5   3   9       25.05       17.81      1.82 o 
   6   3   9        2.11        2.76      0.96 o 
   7   3   9       63.80       61.73      2.77 o 
   8   3   9       31.28       29.34      2.70 o 
   9   3   9        9.56       10.59      2.64 o 
 -10   4   9       28.16       27.07      3.68 o 
  -9   4   9       35.98       39.65      3.12 o 
  -8   4   9      136.85      138.35      5.10 o 
  -7   4   9       16.65       24.32      2.58 o 
  -6   4   9       80.78       75.55      3.37 o 
  -5   4   9       78.52       69.19      2.97 o 
  -4   4   9       38.50       38.27      2.09 o 
  -3   4   9      108.49      101.13      3.94 o 
  -2   4   9      373.79      334.99      8.14 o 
  -1   4   9        7.74        6.34      1.22 o 
   0   4   9       46.63       53.69      2.09 o 
   1   4   9       42.24       44.72      1.89 o 
   2   4   9       59.00       44.38      2.50 o 
   3   4   9      117.19      119.45      4.32 o 
   4   4   9        5.87        3.40      2.52 o 
   5   4   9      115.67      104.89      7.24 o 
   6   4   9       35.08       36.72      3.37 o 
   7   4   9       20.05       20.23      1.90 o 
   8   4   9       58.02       57.87      3.67 o 
   9   4   9      121.14      125.52      6.67 o 
  -9   5   9       10.01       14.96      5.32 o 
  -8   5   9        2.30        4.19      2.35 o 
  -7   5   9       28.13       24.14      7.02 o 
  -6   5   9        4.48        2.89      1.86 o 
  -5   5   9       83.36       79.51      5.16 o 
  -4   5   9       97.16      103.36      5.08 o 
  -3   5   9      382.97      369.41      7.96 o 
  -2   5   9      295.72      270.55      5.37 o 
  -1   5   9       30.08       24.44      1.68 o 
   0   5   9      451.55      432.18      6.63 o 
   1   5   9      126.36      122.35     10.86 o 
   2   5   9      124.45      124.49      4.67 o 
   3   5   9      456.87      426.36     15.80 o 
   4   5   9        8.87        6.25      2.52 o 
   5   5   9       43.72       31.71      4.50 o 
   6   5   9       75.28       69.40      4.69 o 
   7   5   9       32.92       42.96      3.18 o 
   8   5   9       41.16       57.90      3.80 o 
  -8   6   9       83.32       82.84      7.90 o 
  -7   6   9      120.02      119.02      6.55 o 
  -6   6   9       34.38       40.21      3.89 o 
  -5   6   9       57.41       50.17      4.19 o 
  -4   6   9      171.41      168.14      7.02 o 
  -3   6   9      161.55      165.23      5.13 o 
  -2   6   9      218.32      215.79      5.62 o 
  -1   6   9       47.22       44.41      2.70 o 
   0   6   9        1.10        2.30      1.13 o 
   1   6   9      164.07      153.33      4.04 o 
   2   6   9       95.26       94.15      5.00 o 
   3   6   9       44.67       41.91      5.27 o 
   4   6   9       38.91       44.65      5.60 o 
   5   6   9      256.54      271.00     13.39 o 
   6   6   9       15.13       18.42      2.95 o 
   7   6   9        0.63        0.91      2.49 o 
  -7   7   9       21.62       27.10      5.16 o 
  -6   7   9       92.46       96.44      8.34 o 
  -5   7   9      135.45      137.76      6.94 o 
  -4   7   9       59.73       63.66      8.61 o 
  -3   7   9        5.52        6.26      1.68 o 
  -2   7   9       34.80       25.38      3.01 o 
  -1   7   9       59.18       57.85      3.66 o 
   0   7   9       10.51       11.45      2.47 o 
   1   7   9       53.05       50.73      7.26 o 
   2   7   9       34.12       32.88      3.42 o 
   3   7   9       52.22       46.07      3.87 o 
   4   7   9       91.73       86.57      8.12 o 
   5   7   9       35.31       31.43      3.48 o 
  -4   8   9       33.27       41.03      5.92 o 
  -3   8   9       48.16       43.78      6.03 o 
  -2   8   9       62.11       65.39      6.80 o 
  -1   8   9       14.00       16.80      2.68 o 
   0   8   9       26.22       20.58      3.02 o 
   1   8   9       31.21       42.24      6.03 o 
   2   8   9       57.62       72.52      7.79 o 
   3   8   9       48.91       61.22      7.35 o 
 -11   0  10        4.85        4.06      2.96 o 
 -10   0  10        1.10       -2.52      2.85 o 
  -9   0  10      357.33      344.41      9.43 o 
  -8   0  10      346.93      331.75      8.87 o 
  -7   0  10       36.10       44.54      3.03 o 
  -6   0  10       57.67       48.56      2.89 o 
  -5   0  10      584.17      555.82     16.24 o 
  -4   0  10     1443.29     1395.50     33.13 o 
  -3   0  10     1796.81     1764.18     21.81 o 
  -2   0  10       10.05        6.96      1.01 o 
  -1   0  10       41.44       41.13      1.90 o 
   0   0  10      558.25      581.94     14.26 o 
   1   0  10      331.09      337.93     10.20 o 
   2   0  10      313.14      297.86     11.52 o 
   3   0  10      338.94      308.79      9.98 o 
   4   0  10       12.47       17.10      2.41 o 
   5   0  10      139.27      142.51      5.27 o 
   6   0  10      244.78      230.66     19.91 o 
   7   0  10        6.38        5.56      1.86 o 
   8   0  10        0.07        1.10      1.98 o 
   9   0  10       19.53       13.17      3.40 o 
  10   0  10        5.91        2.63      3.51 o 
 -11   1  10       59.41       55.23      4.42 o 
 -10   1  10        9.66       14.34      2.03 o 
  -9   1  10       73.91       78.00      3.70 o 
  -8   1  10      134.13      128.14      3.67 o 
  -7   1  10       94.21       97.85      3.06 o 
  -6   1  10       90.39       95.23      3.48 o 
  -5   1  10       41.35       36.13      2.47 o 
  -4   1  10      240.73      230.14      7.08 o 
  -3   1  10     1689.42     1687.76     25.49 o 
  -2   1  10      422.94      428.63      5.83 o 
  -1   1  10     2498.51     2603.75     29.28 o 
   0   1  10     1805.27     1909.73     22.14 o 
   1   1  10       33.31       33.32      1.97 o 
   2   1  10      222.87      244.45      3.97 o 
   3   1  10      288.43      301.78      5.93 o 
   4   1  10      131.37      138.57      3.33 o 
   5   1  10       27.08       27.28      1.66 o 
   6   1  10       19.31       17.87      1.54 o 
   7   1  10       44.63       43.95      3.50 o 
   8   1  10       16.81       15.43      2.10 o 
   9   1  10       31.24       34.99      2.85 o 
  10   1  10       24.68       25.02      2.71 o 
 -11   2  10        6.01       10.01      2.64 o 
 -10   2  10      115.16      115.59      4.86 o 
  -9   2  10       22.16       23.30      2.36 o 
  -8   2  10       63.26       61.19      3.27 o 
  -7   2  10       62.95       62.99      3.10 o 
  -6   2  10       15.44       15.58      1.65 o 
  -5   2  10       46.43       48.23      3.89 o 
  -4   2  10      463.74      453.20     16.95 o 
  -3   2  10      166.85      163.12      5.71 o 
  -2   2  10      106.63      110.52      2.36 o 
  -1   2  10      700.43      744.95     10.57 o 
   0   2  10      704.92      723.09     14.21 o 
   1   2  10      141.85      151.52      6.03 o 
   2   2  10       32.64       36.41      1.45 o 
   3   2  10      103.37      110.72      3.71 o 
   4   2  10      223.52      227.37      5.96 o 
   5   2  10      310.62      286.06      6.59 o 
   6   2  10       63.24       62.72      2.57 o 
   7   2  10       29.55       30.32      2.04 o 
   8   2  10      112.11      109.08      6.00 o 
   9   2  10       10.12        7.52      1.78 o 
  10   2  10       49.41       52.68      3.64 o 
 -11   3  10       73.58       74.45      5.35 o 
 -10   3  10      120.24      111.35      7.63 o 
  -9   3  10      108.56      112.44      8.32 o 
  -8   3  10       17.96       18.50      2.14 o 
  -7   3  10      115.03       98.81      4.00 o 
  -6   3  10       68.46       61.85      4.86 o 
  -5   3  10      103.89      101.90      3.72 o 
  -4   3  10      177.40      177.24      4.47 o 
  -3   3  10       15.97       16.47      1.58 o 
  -2   3  10      135.25      140.43      8.83 o 
  -1   3  10       22.88       20.63      1.52 o 
   0   3  10      158.38      166.56      6.14 o 
   1   3  10      608.42      636.12     11.02 o 
   2   3  10        1.04        1.20      0.50 o 
   3   3  10      242.07      236.97      7.87 o 
   4   3  10       42.41       46.44      2.47 o 
   5   3  10       14.22       14.48      1.73 o 
   6   3  10      147.65      141.74      4.03 o 
   7   3  10      128.43      117.22      4.66 o 
   8   3  10       39.18       41.68      3.05 o 
   9   3  10        9.95       10.92      2.58 o 
 -10   4  10       23.92       30.31      3.59 o 
  -9   4  10       23.14       18.39      2.35 o 
  -8   4  10       14.35       15.14      2.15 o 
  -7   4  10       30.10       30.42      2.57 o 
  -6   4  10       60.01       66.72      3.16 o 
  -5   4  10       72.13       73.13      3.13 o 
  -4   4  10      418.75      378.09     10.53 o 
  -3   4  10     1048.27     1018.56     15.04 o 
  -2   4  10     1138.23     1103.85     22.29 o 
  -1   4  10      322.67      327.65      6.58 o 
   0   4  10      163.84      161.92      5.28 o 
   1   4  10      186.64      173.68      6.80 o 
   2   4  10      340.43      318.73      7.11 o 
   3   4  10       52.53       53.86      3.01 o 
   4   4  10       22.40       20.74      3.51 o 
   5   4  10       48.06       46.96      5.16 o 
   6   4  10       16.67       15.82      2.39 o 
   7   4  10       70.33       71.26      5.08 o 
   8   4  10      140.80      139.32      7.00 o 
   9   4  10        3.57        3.29      4.22 o 
  -9   5  10       10.76       11.08      4.28 o 
  -8   5  10       41.97       44.16      4.11 o 
  -7   5  10       32.47       28.42      3.34 o 
  -6   5  10       10.50        8.47      2.19 o 
  -5   5  10       54.17       48.90      3.65 o 
  -4   5  10       17.28       19.43      2.64 o 
  -3   5  10      142.37      143.17      4.75 o 
  -2   5  10      308.28      300.33      6.88 o 
  -1   5  10       33.87       36.11      2.29 o 
   0   5  10      116.00      110.30      3.71 o 
   1   5  10       45.54       41.81      2.25 o 
   2   5  10      344.14      326.22     11.74 o 
   3   5  10      205.35      199.79     10.42 o 
   4   5  10       90.87       96.44      7.24 o 
   5   5  10       42.89       47.73      5.60 o 
   6   5  10       41.65       41.24      5.71 o 
   7   5  10       39.69       40.48      3.12 o 
   8   5  10       35.81       41.13      3.41 o 
  -8   6  10       14.52       22.82      4.83 o 
  -7   6  10       32.81       32.94      3.68 o 
  -6   6  10      279.52      297.98     10.16 o 
  -5   6  10       71.82       66.42      4.57 o 
  -4   6  10        7.66        6.82      2.11 o 
  -3   6  10       59.48       55.35      3.22 o 
  -2   6  10        4.46        7.16      1.47 o 
  -1   6  10      116.32      109.27      6.83 o 
   0   6  10      142.02      145.02      4.60 o 
   1   6  10       98.77       93.88      3.84 o 
   2   6  10        9.55       10.43      2.31 o 
   3   6  10       11.01       12.62      3.51 o 
   4   6  10      132.77      123.87      8.89 o 
   5   6  10      116.31      116.74      8.89 o 
   6   6  10       77.37       82.76      6.31 o 
   7   6  10        9.32       10.87      2.14 o 
  -6   7  10        2.37       -3.62      3.62 o 
  -5   7  10      220.15      232.10      9.04 o 
  -4   7  10       98.69      113.58      7.30 o 
  -3   7  10       11.61       12.21      2.42 o 
  -2   7  10       86.45       87.15      4.07 o 
  -1   7  10        6.15        4.86      1.45 o 
   0   7  10       35.12       37.35      3.33 o 
   1   7  10        6.91        4.87      1.95 o 
   2   7  10       32.27       32.29      3.57 o 
   3   7  10        1.70        1.98      1.95 o 
   4   7  10       49.87       50.03      6.47 o 
   5   7  10       39.26       38.73      5.71 o 
  -4   8  10        6.16        0.00      2.85 o 
  -3   8  10        1.84        0.88      2.41 o 
  -2   8  10       29.09       24.53      6.20 o 
  -1   8  10        3.74        3.72      1.90 o 
   0   8  10       34.17       27.65      3.39 o 
   1   8  10      164.52      172.04      7.75 o 
   2   8  10      187.99      216.25     13.06 o 
   3   8  10       19.78       25.02      5.27 o 
 -11   0  11        0.98        2.52      2.74 o 
 -10   0  11        6.53        9.44      3.40 o 
  -9   0  11       64.41       63.87      4.00 o 
  -8   0  11      416.16      399.54     10.12 o 
  -7   0  11       24.37       28.05      2.61 o 
  -6   0  11      220.22      214.82      9.66 o 
  -5   0  11      259.77      256.74      6.96 o 
  -4   0  11      110.07       97.86      2.19 o 
  -3   0  11      518.84      489.06      8.80 o 
  -2   0  11     1876.35     1955.80     19.76 o 
  -1   0  11      107.44      126.95      3.57 o 
   0   0  11      343.03      382.80     10.86 o 
   1   0  11       98.94      123.43      5.71 o 
   2   0  11        4.47        2.94      0.93 o 
   3   0  11        3.24        8.34      1.10 o 
   4   0  11      421.55      439.72      9.02 o 
   5   0  11        4.73        5.08      1.58 o 
   6   0  11      173.30      162.36      9.60 o 
   7   0  11        2.78        6.64      2.02 o 
   8   0  11        5.22        3.39      1.84 o 
   9   0  11        0.86       -0.66      2.30 o 
  10   0  11        0.01        4.06      3.40 o 
 -11   1  11      179.47      161.13      7.40 o 
 -10   1  11       26.66       24.95      3.51 o 
  -9   1  11       95.63       99.45      4.25 o 
  -8   1  11      344.95      332.96      6.38 o 
  -7   1  11       71.64       75.62      2.75 o 
  -6   1  11       16.24       17.64      2.44 o 
  -5   1  11        8.21        8.05      1.83 o 
  -4   1  11      692.79      668.27      9.96 o 
  -3   1  11      198.60      193.47      3.04 o 
  -2   1  11       66.42       61.17      1.85 o 
  -1   1  11      264.50      275.49      4.93 o 
   0   1  11      502.25      495.31      7.46 o 
   1   1  11      322.94      353.15      7.84 o 
   2   1  11      113.52      112.19      2.70 o 
   3   1  11      328.69      342.61     10.40 o 
   4   1  11      150.48      154.09      4.28 o 
   5   1  11       32.58       30.96      1.76 o 
   6   1  11       15.08       14.11      1.50 o 
   7   1  11      139.94      129.16      4.72 o 
   8   1  11        8.65        8.76      1.91 o 
   9   1  11        4.97        2.46      1.62 o 
  10   1  11        4.51        4.25      1.80 o 
 -11   2  11        8.06       11.74      4.06 o 
 -10   2  11       66.72       67.44      7.52 o 
  -9   2  11      127.03      125.00      6.00 o 
  -8   2  11       24.40       18.91      2.71 o 
  -7   2  11        0.18       -0.20      1.58 o 
  -6   2  11       70.29       66.42      2.84 o 
  -5   2  11       53.87       48.29      2.32 o 
  -4   2  11        5.87        7.53      1.21 o 
  -3   2  11       74.43       95.08      3.18 o 
  -2   2  11      516.60      512.79      6.73 o 
  -1   2  11     2137.25     2080.65     28.76 o 
   0   2  11       71.95       85.51      3.14 o 
   1   2  11      380.26      373.70      8.34 o 
   2   2  11      215.99      231.11      4.64 o 
   3   2  11      218.52      209.86      5.47 o 
   4   2  11      193.33      188.13      5.40 o 
   5   2  11      408.62      371.06     10.53 o 
   6   2  11      152.44      164.14      4.28 o 
   7   2  11       34.01       36.66      2.22 o 
   8   2  11       32.72       29.58      2.63 o 
   9   2  11        5.56        3.16      1.53 o 
 -10   3  11       41.64       39.34      3.09 o 
  -9   3  11       13.15       11.76      2.04 o 
  -8   3  11       86.55       84.17      3.92 o 
  -7   3  11      235.97      215.61      6.06 o 
  -6   3  11       11.27       13.13      2.33 o 
  -5   3  11      251.34      232.96      5.44 o 
  -4   3  11      119.74      105.17      3.09 o 
  -3   3  11      194.73      202.84      6.31 o 
  -2   3  11      212.28      223.01      6.33 o 
  -1   3  11      534.13      503.28     12.53 o 
   0   3  11      118.80      114.09      3.87 o 
   1   3  11       29.99       28.62      1.82 o 
   2   3  11       56.28       51.17      1.61 o 
   3   3  11       87.42       85.70      4.53 o 
   4   3  11      217.11      201.68      4.56 o 
   5   3  11      199.86      220.53      9.98 o 
   6   3  11       70.28       62.06      3.31 o 
   7   3  11      140.55      140.15      5.18 o 
   8   3  11       14.86       15.75      3.84 o 
   9   3  11       20.51       24.37      3.41 o 
 -10   4  11       31.98       32.32      3.14 o 
  -9   4  11       43.84       39.29      4.27 o 
  -8   4  11        0.22       -1.07      1.51 o 
  -7   4  11       38.98       38.63      2.74 o 
  -6   4  11      115.82      107.13      5.39 o 
  -5   4  11      173.12      182.33      6.74 o 
  -4   4  11      480.01      472.79     14.21 o 
  -3   4  11      697.53      634.48     16.21 o 
  -2   4  11      129.39      130.14      4.12 o 
  -1   4  11      154.69      166.30      5.65 o 
   0   4  11        8.16        6.66      1.31 o 
   1   4  11       15.30       13.92      1.50 o 
   2   4  11       21.59       21.88      2.11 o 
   3   4  11      234.26      213.78      6.38 o 
   4   4  11       40.89       39.61      4.61 o 
   5   4  11       74.73       71.54      6.03 o 
   6   4  11       20.10       21.83      4.06 o 
   7   4  11        0.60        2.59      1.69 o 
   8   4  11       15.46       16.78      2.64 o 
  -9   5  11       21.94       27.96      3.62 o 
  -8   5  11        1.00        2.84      2.47 o 
  -7   5  11       71.47       79.03      5.16 o 
  -6   5  11       32.42       34.20      3.51 o 
  -5   5  11       20.10       19.60      2.71 o 
  -4   5  11       18.35       16.25      2.58 o 
  -3   5  11       86.76       78.81      3.58 o 
  -2   5  11       61.86       61.93      3.12 o 
  -1   5  11       59.75       60.66      2.93 o 
   0   5  11       48.20       42.57      3.96 o 
   1   5  11       93.55      100.12      3.51 o 
   2   5  11       44.54       43.65      3.01 o 
   3   5  11      437.12      396.41     15.47 o 
   4   5  11       88.95       87.77      7.02 o 
   5   5  11       64.87       59.58      6.03 o 
   6   5  11       66.54       59.12      4.50 o 
   7   5  11        5.54        7.18      2.52 o 
   8   5  11        4.06        7.17      2.29 o 
  -8   6  11        4.74        6.85      2.86 o 
  -7   6  11        6.35        5.84      2.63 o 
  -6   6  11       37.10       43.76      4.88 o 
  -5   6  11        9.28        9.76      4.88 o 
  -4   6  11       96.93       94.32      9.27 o 
  -3   6  11       44.53       40.44      2.87 o 
  -2   6  11      110.56      100.06      4.13 o 
  -1   6  11        8.17        5.87      2.88 o 
   0   6  11       49.11       48.26      2.76 o 
   1   6  11      151.39      116.74      7.79 o 
   2   6  11       26.24       24.21      2.87 o 
   3   6  11       11.69       12.07      3.73 o 
   4   6  11       14.26       13.93      3.95 o 
   5   6  11       14.77       21.50      4.83 o 
   6   6  11       66.70       66.30      4.89 o 
  -6   7  11       24.96       23.19      3.37 o 
  -5   7  11       18.95       17.17      2.87 o 
  -4   7  11      119.41      121.82      6.28 o 
  -3   7  11       32.98       34.71      3.47 o 
  -2   7  11       40.30       41.07      3.11 o 
  -1   7  11       45.39       43.97      3.68 o 
   0   7  11       95.13       92.55      4.96 o 
   1   7  11       61.19       61.20      4.53 o 
   2   7  11        3.82        7.83      2.39 o 
   3   7  11        2.26        1.86      3.35 o 
   4   7  11       15.92       15.03      4.28 o 
   5   7  11       16.54       26.33      5.16 o 
  -3   8  11       38.41       42.91      4.11 o 
  -2   8  11       28.86       31.31      3.37 o 
  -1   8  11        2.28        4.08      1.89 o 
   0   8  11       26.89       29.12      3.62 o 
   1   8  11       48.78       52.35      4.65 o 
   2   8  11       13.63       13.28      2.86 o 
 -11   0  12       31.45       25.56      4.61 o 
 -10   0  12       49.93       52.66      6.14 o 
  -9   0  12       41.77       43.66      6.42 o 
  -8   0  12      127.54      127.07      5.44 o 
  -7   0  12       19.54       21.08      2.47 o 
  -6   0  12        2.20        9.00      2.96 o 
  -5   0  12      362.14      369.70     31.71 o 
  -4   0  12      194.09      154.71      3.18 o 
  -3   0  12       40.92       37.91      1.73 o 
  -2   0  12       42.84       47.63      1.67 o 
  -1   0  12       73.35       79.94      3.18 o 
   0   0  12      471.62      526.97     13.93 o 
   1   0  12       68.60       65.17      4.28 o 
   2   0  12      134.18      126.71      4.99 o 
   3   0  12        1.44        1.55      1.26 o 
   4   0  12       41.62       32.00      2.04 o 
   5   0  12      177.12      161.35      6.03 o 
   6   0  12      179.78      173.85      6.59 o 
   7   0  12        2.68        1.25      2.14 o 
   8   0  12        0.18       -0.07      2.25 o 
   9   0  12        0.67       -0.88      2.41 o 
 -11   1  12       67.19       66.88      5.00 o 
 -10   1  12       90.92       82.54      4.09 o 
  -9   1  12       29.93       32.96      2.70 o 
  -8   1  12       53.53       47.69      3.02 o 
  -7   1  12       87.53       82.36      3.57 o 
  -6   1  12      116.47      118.42      6.37 o 
  -5   1  12      141.20      130.13      3.96 o 
  -4   1  12      195.04      193.02      3.90 o 
  -3   1  12      100.91      110.17      2.28 o 
  -2   1  12      315.99      329.91      5.11 o 
  -1   1  12      609.82      676.17      9.63 o 
   0   1  12       33.94       33.34      2.20 o 
   1   1  12      230.25      235.93      5.24 o 
   2   1  12      180.60      192.05      8.05 o 
   3   1  12      530.95      552.06      9.16 o 
   4   1  12       37.84       31.16      2.03 o 
   5   1  12      181.83      188.66      4.35 o 
   6   1  12      137.93      138.74      3.87 o 
   7   1  12       36.78       25.83      2.23 o 
   8   1  12       16.52       19.49      2.36 o 
   9   1  12        6.76        6.66      1.94 o 
 -11   2  12       54.63       60.34      4.79 o 
 -10   2  12       17.12       22.06      3.18 o 
  -9   2  12       71.02       64.72      7.57 o 
  -8   2  12        2.71        1.07      1.87 o 
  -7   2  12        2.50        2.23      1.92 o 
  -6   2  12       15.27       13.40      2.28 o 
  -5   2  12       26.77       20.48      2.52 o 
  -4   2  12       94.03      100.01      3.84 o 
  -3   2  12       27.18       30.67      1.96 o 
  -2   2  12      366.76      383.99      7.40 o 
  -1   2  12      583.39      558.53      8.85 o 
   0   2  12      907.13      903.89     33.63 o 
   1   2  12       58.33       54.76      2.31 o 
   2   2  12       19.33       18.98      3.13 o 
   3   2  12        2.17        2.30      1.76 o 
   4   2  12      285.50      285.03      7.79 o 
   5   2  12      113.51      106.08      3.73 o 
   6   2  12       38.26       34.11      2.06 o 
   7   2  12       19.34       19.61      1.84 o 
   8   2  12      127.46      136.31     10.95 o 
   9   2  12        4.85        5.89      3.35 o 
 -10   3  12       17.15       18.23      3.22 o 
  -9   3  12        9.62       10.11      2.56 o 
  -8   3  12       54.14       49.00      3.87 o 
  -7   3  12       45.12       47.25      3.76 o 
  -6   3  12       27.90       24.64      2.79 o 
  -5   3  12      291.17      285.13      9.57 o 
  -4   3  12       14.07       14.27      1.39 o 
  -3   3  12       65.83       59.41      3.44 o 
  -2   3  12      161.72      143.79      4.14 o 
  -1   3  12       16.09       16.24      0.89 o 
   0   3  12      231.96      212.41      5.68 o 
   1   3  12       11.12        7.38      1.48 o 
   2   3  12      127.10      121.24      6.14 o 
   3   3  12       97.77      102.17      5.38 o 
   4   3  12      429.70      399.87      9.34 o 
   5   3  12      144.76      143.62      8.01 o 
   6   3  12      100.89      107.28      7.19 o 
   7   3  12      111.08      104.83      4.54 o 
   8   3  12       14.63       16.61      2.18 o 
   9   3  12       18.42       15.48      2.95 o 
 -10   4  12       26.97       26.38      3.53 o 
  -9   4  12        8.88        4.55      2.39 o 
  -8   4  12       27.83       27.60      3.33 o 
  -7   4  12       23.59       18.74      5.27 o 
  -6   4  12      112.83       95.30      6.20 o 
  -5   4  12       19.35       21.97      2.70 o 
  -4   4  12      115.94      109.78      4.18 o 
  -3   4  12      102.83      101.49      3.88 o 
  -2   4  12      102.56      113.69      4.78 o 
  -1   4  12       34.57       32.75      2.53 o 
   0   4  12       42.08       36.63      2.61 o 
   1   4  12       10.31        9.00      1.34 o 
   2   4  12       18.38       18.19      2.11 o 
   3   4  12       15.93       17.67      2.08 o 
   4   4  12       95.47       83.06      6.47 o 
   5   4  12       85.89       81.08      6.58 o 
   6   4  12      135.24      139.34      8.89 o 
   7   4  12        4.70        7.48      1.82 o 
   8   4  12       82.03       86.01      4.57 o 
  -9   5  12       14.67       15.86      3.12 o 
  -8   5  12        0.49       -0.04      2.17 o 
  -7   5  12       25.00       27.23      3.41 o 
  -6   5  12        6.92        8.01      2.36 o 
  -5   5  12      113.87      103.44     11.63 o 
  -4   5  12       52.39       55.41      4.06 o 
  -3   5  12       56.13       53.66      3.01 o 
  -2   5  12       52.71       46.19      2.74 o 
  -1   5  12       17.49       18.83      1.90 o 
   0   5  12       26.84       24.49      1.95 o 
   1   5  12      168.03      154.45      5.73 o 
   2   5  12      460.40      406.72     15.58 o 
   3   5  12      116.09      109.50      7.79 o 
   4   5  12       11.45        8.67      3.29 o 
   5   5  12       22.18       24.25      4.39 o 
   6   5  12       61.61       68.90      6.69 o 
   7   5  12       10.87        8.58      3.95 o 
  -8   6  12        3.24        6.72      2.69 o 
  -7   6  12       59.93       71.25      5.26 o 
  -6   6  12      135.50      134.83      8.56 o 
  -5   6  12       29.85       35.01      3.59 o 
  -4   6  12       19.43       24.09      5.92 o 
  -3   6  12        7.00        5.76      1.67 o 
  -2   6  12       33.48       36.43      2.61 o 
  -1   6  12       15.60       15.70      1.91 o 
   0   6  12      194.98      188.62      5.48 o 
   1   6  12       46.09       46.85      5.27 o 
   2   6  12       33.22       27.71      3.12 o 
   3   6  12       98.01       95.56      7.90 o 
   4   6  12        7.67        5.16      3.18 o 
   5   6  12       17.00       16.13      3.95 o 
   6   6  12       34.28       30.36      3.45 o 
  -6   7  12        7.93        9.85      4.66 o 
  -5   7  12       30.40       28.57      3.59 o 
  -4   7  12        1.50        0.34      1.98 o 
  -3   7  12        3.74        4.47      2.36 o 
  -2   7  12        1.86       -0.59      1.42 o 
  -1   7  12        0.78        0.17      1.41 o 
   0   7  12       18.41       22.82      4.28 o 
   1   7  12        5.08        5.62      2.91 o 
   2   7  12        4.09        5.46      2.21 o 
   3   7  12       37.36       36.21      3.86 o 
   4   7  12       44.91       37.08      5.71 o 
  -3   8  12        8.27        8.31      2.42 o 
  -2   8  12       12.75       25.74      3.06 o 
  -1   8  12       13.09       11.63      3.95 o 
   0   8  12       12.94       15.91      5.65 o 
   1   8  12       18.57       21.72      3.37 o 
 -11   0  13        7.85        8.45      3.40 o 
 -10   0  13       76.67       59.80      6.58 o 
  -9   0  13       14.72       13.96      2.74 o 
  -8   0  13        5.09        4.16      2.80 o 
  -7   0  13      388.76      374.85      9.62 o 
  -6   0  13      308.46      284.82     11.85 o 
  -5   0  13      172.79      179.32      6.01 o 
  -4   0  13      493.78      513.78     11.27 o 
  -3   0  13     2445.04     2404.23     30.41 o 
  -2   0  13      107.25       90.00      2.37 o 
  -1   0  13      449.08      479.29      7.67 o 
   0   0  13       17.48       16.79      2.30 o 
   1   0  13        4.71        4.06      1.43 o 
   2   0  13       12.09        9.33      1.26 o 
   3   0  13      118.58      131.59      6.86 o 
   4   0  13      157.72      161.77      4.87 o 
   5   0  13       69.48       76.03      6.47 o 
   6   0  13      595.57      595.03     13.63 o 
   7   0  13       27.59       31.19      3.33 o 
   8   0  13        0.00        0.07      2.09 o 
   9   0  13        1.74       -0.88      2.52 o 
 -11   1  13       67.09       67.53      5.12 o 
 -10   1  13       33.84       42.55      3.25 o 
  -9   1  13       37.49       38.13      4.18 o 
  -8   1  13      148.28      134.12      5.42 o 
  -7   1  13       60.91       59.71      3.17 o 
  -6   1  13       34.91       32.40      2.23 o 
  -5   1  13        5.88        7.32      1.98 o 
  -4   1  13      132.83      128.44      3.65 o 
  -3   1  13       29.86       28.82      1.21 o 
  -2   1  13      157.74      156.81      3.36 o 
  -1   1  13       21.60       24.60      1.46 o 
   0   1  13       40.19       36.17      1.74 o 
   1   1  13      998.76      984.60     23.70 o 
   2   1  13      521.36      502.62     12.39 o 
   3   1  13     1032.97     1026.68     14.60 o 
   4   1  13      329.81      316.88      6.74 o 
   5   1  13      440.04      423.57      7.16 o 
   6   1  13       80.81       75.59      3.54 o 
   7   1  13       30.89       34.02      2.65 o 
   8   1  13       87.96       77.13      4.05 o 
   9   1  13       16.52       16.73      2.38 o 
 -11   2  13      115.25      125.45      6.70 o 
 -10   2  13       85.27       78.86      5.20 o 
  -9   2  13       72.55       68.68      4.62 o 
  -8   2  13       60.93       57.34      4.03 o 
  -7   2  13       77.84       83.02      4.58 o 
  -6   2  13       81.74       80.84      3.29 o 
  -5   2  13        9.89        7.89      1.58 o 
  -4   2  13      231.18      221.03      6.45 o 
  -3   2  13       22.07       21.77      1.82 o 
  -2   2  13      214.74      214.08      3.94 o 
  -1   2  13      325.50      337.65      6.45 o 
   0   2  13      439.52      442.76      8.93 o 
   1   2  13       73.20       69.62      2.69 o 
   2   2  13      190.03      189.15      8.12 o 
   3   2  13      106.52       99.72      7.08 o 
   4   2  13      400.87      363.97      9.63 o 
   5   2  13       29.86       26.19      1.97 o 
   6   2  13        1.33        1.80      1.61 o 
   7   2  13       16.56       18.01      2.11 o 
   8   2  13        0.32        3.97      1.77 o 
   9   2  13       50.26       56.14      4.58 o 
 -10   3  13        2.41        4.47      5.16 o 
  -9   3  13       65.16       63.17      4.62 o 
  -8   3  13       57.10       51.70      5.65 o 
  -7   3  13      164.45      162.83      7.79 o 
  -6   3  13      295.77      283.21      8.77 o 
  -5   3  13       94.53       78.77      3.25 o 
  -4   3  13      576.59      547.63      9.62 o 
  -3   3  13      258.80      265.25     10.26 o 
  -2   3  13       23.41       28.64      2.02 o 
  -1   3  13       70.08       70.42      2.87 o 
   0   3  13      219.59      232.14     10.53 o 
   1   3  13       49.96       47.00      2.41 o 
   2   3  13       74.05       67.80      4.94 o 
   3   3  13      337.49      332.49      8.45 o 
   4   3  13      362.08      365.44      8.96 o 
   5   3  13      259.30      267.52      8.46 o 
   6   3  13       19.48       20.84      3.02 o 
   7   3  13       19.94       18.24      2.98 o 
   8   3  13       74.22       75.55      4.10 o 
  -9   4  13       60.53       60.94      4.81 o 
  -8   4  13       13.82       12.13      2.47 o 
  -7   4  13       22.66       20.28      2.92 o 
  -6   4  13       28.54       28.64      3.68 o 
  -5   4  13       15.67       16.10      2.40 o 
  -4   4  13       64.06       62.42      3.29 o 
  -3   4  13      212.19      205.15      5.65 o 
  -2   4  13        4.72        5.16      1.52 o 
  -1   4  13      256.79      256.19     13.44 o 
   0   4  13      129.11      116.15      3.75 o 
   1   4  13      860.30      832.53     22.05 o 
   2   4  13      131.81      117.57      4.84 o 
   3   4  13      267.52      264.65      7.54 o 
   4   4  13      156.36      153.49      8.78 o 
   5   4  13       28.17       30.61      4.17 o 
   6   4  13       90.76       88.54      7.13 o 
   7   4  13       16.51       18.60      2.30 o 
   8   4  13       79.99      102.93      4.98 o 
  -9   5  13       62.98       68.40      5.37 o 
  -8   5  13       38.07       49.31      6.91 o 
  -7   5  13       78.30       73.44      7.52 o 
  -6   5  13       26.24       21.96      3.08 o 
  -5   5  13       51.27       48.51      6.69 o 
  -4   5  13       63.18       55.10      6.65 o 
  -3   5  13        8.56        6.93      1.96 o 
  -2   5  13       39.56       40.04      2.63 o 
  -1   5  13        4.27        3.52      1.58 o 
   0   5  13       25.14       21.79      2.81 o 
   1   5  13      198.77      179.50      9.76 o 
   2   5  13       78.66       78.45      6.58 o 
   3   5  13       33.49       34.45      4.94 o 
   4   5  13      106.09      110.37      8.12 o 
   5   5  13        9.10        5.81      2.96 o 
   6   5  13       17.70       15.91      3.84 o 
   7   5  13        4.63        6.70      1.86 o 
  -7   6  13       18.65       31.42      8.67 o 
  -6   6  13       24.63       29.20      3.45 o 
  -5   6  13       16.02       11.60      2.37 o 
  -4   6  13       33.92       29.87      3.73 o 
  -3   6  13       34.88       34.93      2.86 o 
  -2   6  13        3.88        2.54      1.37 o 
  -1   6  13       30.08       28.10      2.64 o 
   0   6  13       16.01       19.85      4.11 o 
   1   6  13       93.93       91.83      7.35 o 
   2   6  13       29.16       27.14      5.21 o 
   3   6  13       36.86       38.51      5.60 o 
   4   6  13       51.83       51.13      6.03 o 
   5   6  13        1.61        3.84      3.07 o 
   6   6  13        0.33       -2.00      2.48 o 
  -6   7  13        5.63        8.29      2.68 o 
  -5   7  13       51.04       47.10      4.45 o 
  -4   7  13        7.14       16.13      7.74 o 
  -3   7  13        1.06        1.32      3.13 o 
  -2   7  13       14.59       17.10      2.21 o 
  -1   7  13       29.66       26.29      2.43 o 
   0   7  13       26.30       29.29      4.94 o 
   1   7  13       67.63       64.74      5.54 o 
   2   7  13        1.04        0.02      2.63 o 
   3   7  13       21.59       18.84      3.06 o 
   4   7  13        8.33        5.60      3.29 o 
  -1   8  13       15.96       16.68      4.39 o 
   0   8  13       12.84        6.68      2.32 o 
 -11   0  14       27.79       27.65      5.05 o 
 -10   0  14        0.36        3.07      2.96 o 
  -9   0  14       29.64       27.60      3.03 o 
  -8   0  14       25.72       32.33      3.08 o 
  -7   0  14       26.55       34.12      4.61 o 
  -6   0  14      773.98      753.05     17.55 o 
  -5   0  14      262.00      252.92     11.58 o 
  -4   0  14       51.15       48.06      4.19 o 
  -3   0  14     2020.77     2042.56     21.23 o 
  -2   0  14      762.64      763.97      9.51 o 
  -1   0  14       22.93       25.14      1.60 o 
   0   0  14       31.27       27.98      2.85 o 
   1   0  14        6.29        6.69      1.97 o 
   2   0  14        0.04        0.93      0.89 o 
   3   0  14      420.89      403.41      8.43 o 
   4   0  14      335.38      337.16     13.28 o 
   5   0  14       75.99       76.80      6.36 o 
   6   0  14        4.11        4.26      2.03 o 
   7   0  14       59.40       57.49      4.14 o 
   8   0  14        9.10        9.97      4.94 o 
   9   0  14        0.66        0.33      2.85 o 
 -11   1  14       40.52       36.76      3.95 o 
 -10   1  14       44.81       45.11      5.13 o 
  -9   1  14       15.04       19.17      2.17 o 
  -8   1  14       43.91       41.64      2.35 o 
  -7   1  14       75.64       78.01      3.62 o 
  -6   1  14       80.19       73.77      3.35 o 
  -5   1  14      109.07      106.33      4.62 o 
  -4   1  14      211.62      216.89      4.15 o 
  -3   1  14       29.41       33.75      1.48 o 
  -2   1  14      551.04      575.47      7.87 o 
  -1   1  14       60.77       61.08      2.65 o 
   0   1  14       19.97       19.02      1.38 o 
   1   1  14      253.85      254.36      6.90 o 
   2   1  14      174.71      161.82      5.66 o 
   3   1  14      134.12      128.26      3.94 o 
   4   1  14      211.85      207.52      6.40 o 
   5   1  14        7.79        7.60      1.54 o 
   6   1  14       82.93       77.98      3.63 o 
   7   1  14       27.30       29.54      2.62 o 
   8   1  14        9.47       12.17      2.74 o 
   9   1  14        6.53        8.40      1.93 o 
 -10   2  14      145.56      146.08      7.03 o 
  -9   2  14        5.87        6.14      2.13 o 
  -8   2  14       37.52       34.12      3.29 o 
  -7   2  14       10.17       16.01      2.48 o 
  -6   2  14       11.55       13.17      1.73 o 
  -5   2  14       26.93       26.79      2.50 o 
  -4   2  14      123.44      118.08      3.38 o 
  -3   2  14      272.48      283.01      5.41 o 
  -2   2  14      129.13      133.67      3.13 o 
  -1   2  14      214.73      208.49      5.18 o 
   0   2  14       67.69       67.18      3.04 o 
   1   2  14       24.82       24.15      1.74 o 
   2   2  14      568.15      525.65     15.91 o 
   3   2  14      285.07      289.55      7.63 o 
   4   2  14      165.95      148.49      4.34 o 
   5   2  14      170.57      154.40      4.65 o 
   6   2  14        0.96        2.70      1.23 o 
   7   2  14       29.84       32.39      2.60 o 
   8   2  14        2.48        4.11      2.25 o 
   9   2  14       39.72       42.47      4.45 o 
 -10   3  14       12.08       16.86      3.06 o 
  -9   3  14        5.16        2.43      3.79 o 
  -8   3  14       84.37       89.51      5.27 o 
  -7   3  14       25.35       27.63      6.09 o 
  -6   3  14      255.66      228.70     13.06 o 
  -5   3  14      248.80      252.59      6.19 o 
  -4   3  14      639.55      582.21     10.20 o 
  -3   3  14      104.16       95.73      4.48 o 
  -2   3  14      147.28      142.75      4.33 o 
  -1   3  14      139.35      146.57      4.20 o 
   0   3  14      333.76      307.04      7.37 o 
   1   3  14       46.85       43.45      4.17 o 
   2   3  14      112.15      108.18      6.36 o 
   3   3  14       97.14      105.06      6.36 o 
   4   3  14       49.66       56.94      3.41 o 
   5   3  14       18.70       20.91      2.74 o 
   6   3  14        1.69        5.74      2.01 o 
   7   3  14        2.74        5.75      1.88 o 
   8   3  14        3.86        3.19      2.13 o 
  -9   4  14       13.39       10.97      2.48 o 
  -8   4  14       33.76       36.82      3.68 o 
  -7   4  14       64.61       59.96      4.40 o 
  -6   4  14       42.69       44.92      3.76 o 
  -5   4  14       75.57       64.25      4.22 o 
  -4   4  14      212.19      192.47      8.10 o 
  -3   4  14       40.94       39.28      2.58 o 
  -2   4  14      103.72      102.68      6.31 o 
  -1   4  14      112.29      101.67      4.51 o 
   0   4  14      232.37      210.14      5.27 o 
   1   4  14      355.74      365.79     12.95 o 
   2   4  14      158.42      139.73      5.48 o 
   3   4  14      194.95      175.70      6.15 o 
   4   4  14       20.60       25.45      4.06 o 
   5   4  14      177.69      176.31      9.76 o 
   6   4  14        9.46       14.00      2.96 o 
   7   4  14       36.23       39.55      3.19 o 
  -8   5  14       37.87       40.69      4.26 o 
  -7   5  14        0.52       -1.51      2.06 o 
  -6   5  14        4.48        8.72      2.37 o 
  -5   5  14       30.28       28.36      3.25 o 
  -4   5  14       20.68       21.72      2.29 o 
  -3   5  14        5.94        4.40      1.38 o 
  -2   5  14       47.65       51.92      2.97 o 
  -1   5  14       37.77       32.91      2.37 o 
   0   5  14       40.93       37.19      4.83 o 
   1   5  14        7.70       10.97      3.51 o 
   2   5  14       64.89       62.76      6.03 o 
   3   5  14       37.20       36.10      4.83 o 
   4   5  14       24.71       26.55      4.39 o 
   5   5  14        6.86        9.76      3.62 o 
   6   5  14       23.48       20.19      4.28 o 
   7   5  14       35.45       36.76      4.11 o 
  -7   6  14       80.40       86.07      5.93 o 
  -6   6  14       33.65       36.15      3.78 o 
  -5   6  14       28.68       33.62      3.64 o 
  -4   6  14        9.33       13.70      4.66 o 
  -3   6  14       27.70       30.11      3.40 o 
  -2   6  14        1.94        2.56      1.42 o 
  -1   6  14       17.25       15.63      1.93 o 
   0   6  14       12.99       15.65      2.51 o 
   1   6  14        0.58        3.62      2.52 o 
   2   6  14       20.19       17.22      2.83 o 
   3   6  14       24.25       25.34      4.72 o 
   4   6  14        0.27        0.77      2.52 o 
   5   6  14        6.18        6.80      3.51 o 
  -5   7  14       40.24       38.14      3.99 o 
  -4   7  14        5.59        3.13      1.86 o 
  -3   7  14       24.98       28.13      2.72 o 
  -2   7  14       37.47       39.57      3.76 o 
  -1   7  14        8.64        6.76      4.72 o 
   0   7  14       27.91       24.47      4.61 o 
   1   7  14       13.31       18.49      4.61 o 
   2   7  14       22.83       21.01      3.02 o 
   3   7  14        0.15        1.04      2.96 o 
 -11   0  15      150.73      156.24     11.08 o 
 -10   0  15       10.63       10.20      3.62 o 
  -9   0  15       23.64       28.21      3.16 o 
  -8   0  15        0.20        1.36      1.74 o 
  -7   0  15       71.87       77.46      6.47 o 
  -6   0  15       83.08       77.52      5.54 o 
  -5   0  15       16.34       17.78      2.80 o 
  -4   0  15      387.06      390.21      7.54 o 
  -3   0  15       14.64       14.20      1.09 o 
  -2   0  15       40.00       34.78      1.64 o 
  -1   0  15      353.70      365.84      8.36 o 
   0   0  15        1.43        2.52      1.54 o 
   1   0  15      301.56      256.85      9.87 o 
   2   0  15      714.00      656.37     12.29 o 
   3   0  15        4.57        4.28      2.52 o 
   4   0  15      122.79      109.17      7.35 o 
   5   0  15       93.25       84.70      6.80 o 
   6   0  15        8.25        8.43      2.69 o 
   7   0  15       20.67       27.75      3.14 o 
   8   0  15        9.43        6.64      2.29 o 
   9   0  15        0.24       -3.07      3.07 o 
 -10   1  15       22.73       25.91      2.69 o 
  -9   1  15       23.50       25.57      2.55 o 
  -8   1  15       10.37        8.84      1.47 o 
  -7   1  15      173.81      171.26      5.47 o 
  -6   1  15       62.62       55.39      3.01 o 
  -5   1  15      622.89      600.41      9.18 o 
  -4   1  15      441.64      433.31      6.44 o 
  -3   1  15       42.59       43.00      1.73 o 
  -2   1  15      189.71      194.36      5.37 o 
  -1   1  15       10.70       10.63      1.20 o 
   0   1  15        3.49        3.99      0.90 o 
   1   1  15      110.11      111.19      4.46 o 
   2   1  15      462.47      438.71     10.40 o 
   3   1  15       55.12       58.90      2.71 o 
   4   1  15      209.12      192.64      5.18 o 
   5   1  15       58.57       62.88      3.26 o 
   6   1  15        5.80        7.29      2.16 o 
   7   1  15       25.13       24.49      2.43 o 
   8   1  15       10.67       11.33      3.45 o 
 -10   2  15        2.07        3.98      2.47 o 
  -9   2  15      102.02      102.39      7.52 o 
  -8   2  15       62.52       64.19      4.54 o 
  -7   2  15       69.21       67.59      4.11 o 
  -6   2  15       86.90       76.51      3.37 o 
  -5   2  15      142.52      141.64      5.42 o 
  -4   2  15        3.07        4.87      1.10 o 
  -3   2  15      458.58      465.89      6.34 o 
  -2   2  15       45.97       44.51      1.85 o 
  -1   2  15       73.86       71.15      2.86 o 
   0   2  15      125.06      118.07     10.09 o 
   1   2  15      127.07      135.28      7.24 o 
   2   2  15        4.60       10.97      2.96 o 
   3   2  15      353.29      324.80     10.39 o 
   4   2  15        4.54        3.83      1.23 o 
   5   2  15       27.12       26.76      2.12 o 
   6   2  15       42.66       43.94      3.50 o 
   7   2  15       62.46       69.75      4.92 o 
   8   2  15       17.45       15.36      3.62 o 
 -10   3  15        3.42        0.22      2.36 o 
  -9   3  15       72.81       59.91      5.65 o 
  -8   3  15       20.50       19.46      3.40 o 
  -7   3  15       25.06       23.72      3.00 o 
  -6   3  15       55.24       48.39      3.72 o 
  -5   3  15       61.40       59.43      2.99 o 
  -4   3  15       16.38       12.84      1.62 o 
  -3   3  15      352.30      345.99     10.87 o 
  -2   3  15      186.32      180.45      5.04 o 
  -1   3  15      418.32      419.49      8.04 o 
   0   3  15      210.14      201.86      5.80 o 
   1   3  15      282.39      275.72     10.97 o 
   2   3  15       59.30       57.38      4.83 o 
   3   3  15      103.53       92.41      4.38 o 
   4   3  15      152.23      133.03      5.30 o 
   5   3  15      298.24      274.65     19.86 o 
   6   3  15       16.65       19.81      6.47 o 
   7   3  15      106.19      108.11      6.17 o 
   8   3  15       25.38       24.13      4.11 o 
  -9   4  15        2.20        2.67      4.11 o 
  -8   4  15        1.22        1.98      2.17 o 
  -7   4  15       47.78       46.10      4.07 o 
  -6   4  15       90.36       87.14      5.08 o 
  -5   4  15       20.04       24.16      2.90 o 
  -4   4  15       74.35       66.37      3.42 o 
  -3   4  15      286.83      271.58      8.32 o 
  -2   4  15       12.51        9.51      1.89 o 
  -1   4  15      566.60      527.68      9.80 o 
   0   4  15       54.79       49.19      3.32 o 
   1   4  15      108.94      104.12      6.58 o 
   2   4  15       37.98       32.61      3.18 o 
   3   4  15       61.48       57.78      5.65 o 
   4   4  15        0.06       -1.32      2.30 o 
   5   4  15       32.46       29.95      4.50 o 
   6   4  15       14.71       15.91      2.89 o 
   7   4  15        6.80        9.72      2.13 o 
  -8   5  15        0.77        5.51      2.70 o 
  -7   5  15       55.70       60.73      4.62 o 
  -6   5  15       58.35       55.43      5.10 o 
  -5   5  15        4.43        3.15      1.81 o 
  -4   5  15        3.33        4.18      1.81 o 
  -3   5  15       43.92       44.13      4.00 o 
  -2   5  15       35.65       36.80      2.56 o 
  -1   5  15       19.57       20.65      2.04 o 
   0   5  15       98.99       82.62      6.80 o 
   1   5  15       30.84       34.67      5.05 o 
   2   5  15       17.09       18.98      3.84 o 
   3   5  15       49.81       41.80      5.05 o 
   4   5  15        4.07       10.97      3.62 o 
   5   5  15       29.91       29.18      4.50 o 
   6   5  15        1.70        9.76      3.95 o 
  -7   6  15        4.37        2.99      2.41 o 
  -6   6  15        7.64       14.19      4.77 o 
  -5   6  15       10.06        9.85      3.24 o 
  -4   6  15       21.38       23.17      7.13 o 
  -3   6  15        8.22        9.46      1.97 o 
  -2   6  15       47.78       47.90      3.08 o 
  -1   6  15        3.03        3.23      2.01 o 
   0   6  15       23.51       21.83      2.81 o 
   1   6  15       10.78       10.86      3.51 o 
   2   6  15        3.55        3.76      2.05 o 
   3   6  15        2.79        3.18      2.74 o 
   4   6  15        2.50        3.73      3.18 o 
   5   6  15        4.81        3.95      3.95 o 
  -5   7  15       19.75       20.87      3.18 o 
  -4   7  15        0.70        1.78      2.37 o 
  -3   7  15        1.92        1.82      2.83 o 
  -2   7  15        1.85        1.98      2.38 o 
  -1   7  15        5.26        9.99      3.79 o 
   0   7  15       12.05        8.89      3.73 o 
   1   7  15       11.50       14.87      2.91 o 
   2   7  15        8.51       13.16      2.75 o 
   3   7  15        3.00        4.70      2.08 o 
 -10   0  16       18.22       26.44      4.94 o 
  -9   0  16       20.50       23.87      3.05 o 
  -8   0  16        0.04       -0.20      1.68 o 
  -7   0  16       41.22       37.41      4.83 o 
  -6   0  16       57.65       51.36      3.60 o 
  -5   0  16       34.21       35.70      3.57 o 
  -4   0  16      885.25      844.77     12.97 o 
  -3   0  16        0.53       -0.21      0.81 o 
  -2   0  16       36.95       37.54      2.25 o 
  -1   0  16     1038.74     1126.11    105.99 o 
   0   0  16      494.35      455.65     13.93 o 
   1   0  16        1.92       -0.88      1.65 o 
   2   0  16      433.91      442.27     14.92 o 
   3   0  16      580.91      560.76     18.10 o 
   4   0  16       37.84       30.61      4.39 o 
   5   0  16        0.41       -0.22      2.30 o 
   6   0  16       50.53       45.22      3.67 o 
   7   0  16        8.08        7.22      2.32 o 
   8   0  16        7.91        6.91      3.24 o 
 -10   1  16       47.69       49.24      3.56 o 
  -9   1  16       31.83       36.67      2.97 o 
  -8   1  16      149.00      147.80      5.36 o 
  -7   1  16      100.01       89.63      5.04 o 
  -6   1  16      623.95      598.27     16.97 o 
  -5   1  16      978.16      934.11     14.73 o 
  -4   1  16       92.98       93.88      2.80 o 
  -3   1  16      103.96      104.78      2.75 o 
  -2   1  16      201.14      203.26      3.90 o 
  -1   1  16       64.92       69.07      2.67 o 
   0   1  16      155.55      153.72      3.53 o 
   1   1  16       46.69       45.13      2.48 o 
   2   1  16       89.35       88.46      4.34 o 
   3   1  16       92.08       91.02      3.41 o 
   4   1  16       61.70       65.06      4.19 o 
   5   1  16       67.90       68.67      3.45 o 
   6   1  16       42.90       35.94      2.79 o 
   7   1  16       78.65       79.25      4.04 o 
   8   1  16      172.75      173.92      6.32 o 
 -10   2  16       72.74       65.77      4.85 o 
  -9   2  16       61.57       56.13      4.94 o 
  -8   2  16      430.74      392.54     28.14 o 
  -7   2  16      185.32      174.76      5.45 o 
  -6   2  16       68.68       64.44      7.02 o 
  -5   2  16       43.70       38.83      3.40 o 
  -4   2  16       36.77       31.98      1.99 o 
  -3   2  16      540.05      531.60      8.37 o 
  -2   2  16      647.58      632.37      8.75 o 
  -1   2  16        9.73        9.52      1.39 o 
   0   2  16       72.23       72.80      6.14 o 
   1   2  16        3.59       -0.22      1.87 o 
   2   2  16      135.73      131.33      7.57 o 
   3   2  16       10.23       13.56      2.32 o 
   4   2  16      241.36      226.33      5.71 o 
   5   2  16       18.67       20.41      4.17 o 
   6   2  16       35.84       40.49      5.16 o 
   7   2  16       60.40       63.04      4.69 o 
   8   2  16        5.88        8.98      3.24 o 
  -9   3  16        7.86        5.16      2.63 o 
  -8   3  16        0.31       -1.48      3.13 o 
  -7   3  16       28.93       26.31      5.43 o 
  -6   3  16       33.38       26.70      2.97 o 
  -5   3  16       20.16       25.29      3.68 o 
  -4   3  16      195.66      199.04      5.57 o 
  -3   3  16      289.99      276.40      6.72 o 
  -2   3  16      423.45      396.53      8.10 o 
  -1   3  16      418.76      398.25      9.38 o 
   0   3  16      548.79      508.54     16.62 o 
   1   3  16      232.56      207.91      9.66 o 
   2   3  16      247.74      239.62     10.42 o 
   3   3  16       22.37       14.32      2.09 o 
   4   3  16       18.18       12.78      1.69 o 
   5   3  16       14.67       15.36      2.56 o 
   6   3  16        2.74        1.79      1.87 o 
   7   3  16        8.75       14.73      3.29 o 
  -9   4  16       21.67       21.67      5.71 o 
  -8   4  16        3.67        9.74      2.52 o 
  -7   4  16      136.24      131.03      6.86 o 
  -6   4  16       58.74       55.87     10.20 o 
  -5   4  16       20.80       18.69      8.94 o 
  -4   4  16      252.40      236.66      6.59 o 
  -3   4  16      341.19      341.30      9.61 o 
  -2   4  16       82.42       77.18      4.23 o 
  -1   4  16       59.11       52.38      3.53 o 
   0   4  16       21.62       22.07      3.29 o 
   1   4  16      131.13      117.29      7.24 o 
   2   4  16        3.83        1.61      1.45 o 
   3   4  16       28.82       30.49      2.78 o 
   4   4  16        8.84        8.78      2.96 o 
   5   4  16       86.87       87.11      7.13 o 
   6   4  16       81.64       84.34      7.52 o 
   7   4  16       37.73       37.12      3.21 o 
  -8   5  16       13.99       23.30      3.89 o 
  -7   5  16        2.37        1.92      2.03 o 
  -6   5  16       93.19       99.64      9.66 o 
  -5   5  16       28.84       30.93      3.57 o 
  -4   5  16        8.95        7.31      1.85 o 
  -3   5  16       24.52       22.41      2.29 o 
  -2   5  16        7.91        7.13      1.52 o 
  -1   5  16        4.50        3.62      4.00 o 
   0   5  16       80.47       77.46      6.69 o 
   1   5  16      103.14       87.77      7.24 o 
   2   5  16       35.61       36.32      4.83 o 
   3   5  16       25.70       28.97      4.72 o 
   4   5  16        5.53        7.90      3.29 o 
   5   5  16        8.55        5.92      3.18 o 
   6   5  16        5.48        5.49      3.29 o 
  -6   6  16       67.83       77.29     10.42 o 
  -5   6  16       51.00       48.81      4.42 o 
  -4   6  16       24.41       27.63      2.75 o 
  -3   6  16       42.59       49.60      3.33 o 
  -2   6  16       27.98       25.94      2.52 o 
  -1   6  16        0.66        0.78      2.58 o 
   0   6  16       64.32       63.09      4.39 o 
   1   6  16        8.83       13.71      3.84 o 
   2   6  16        6.23        9.74      4.99 o 
   3   6  16        6.86       10.75      3.62 o 
   4   6  16        2.00       -1.54      2.74 o 
  -4   7  16       29.25       28.87      5.43 o 
  -3   7  16        4.22        4.90      1.89 o 
  -2   7  16       17.74       26.15      5.32 o 
  -1   7  16        0.80        2.98      2.36 o 
   0   7  16        2.50        3.62      3.07 o 
   1   7  16       18.71       22.88      3.33 o 
   2   7  16       13.29       19.90      3.89 o 
 -10   0  17       82.99       81.30      7.79 o 
  -9   0  17       40.60       43.39      3.76 o 
  -8   0  17        1.27        1.31      1.89 o 
  -7   0  17       38.74       38.29      5.05 o 
  -6   0  17       35.33       37.09      3.18 o 
  -5   0  17       30.19       29.09      2.82 o 
  -4   0  17       60.93       63.62      2.98 o 
  -3   0  17        4.07        3.96      0.86 o 
  -2   0  17      203.50      190.23      4.81 o 
  -1   0  17      378.79      374.39      8.98 o 
   0   0  17      622.65      567.67     16.57 o 
   1   0  17      152.29      150.86      7.79 o 
   2   0  17      162.09      153.16      8.34 o 
   3   0  17      339.49      307.65     12.95 o 
   4   0  17       32.46       29.73      4.50 o 
   5   0  17       15.19       14.70      3.51 o 
   6   0  17       10.13       15.50      2.69 o 
   7   0  17       19.46       22.95      3.11 o 
   8   0  17       20.29       20.71      3.25 o 
 -10   1  17       78.78       81.75      4.46 o 
  -9   1  17      117.90      104.91      4.83 o 
  -8   1  17        9.88        6.61      1.63 o 
  -7   1  17       62.85       64.45      3.46 o 
  -6   1  17       19.90       16.77      1.94 o 
  -5   1  17       70.63       71.75      2.98 o 
  -4   1  17      188.28      186.18      5.62 o 
  -3   1  17      181.06      173.07      3.68 o 
  -2   1  17      132.99      129.46      3.14 o 
  -1   1  17       33.40       32.55      1.51 o 
   0   1  17      147.87      157.48      3.68 o 
   1   1  17       34.64       29.56      2.15 o 
   2   1  17       20.73       20.06      4.99 o 
   3   1  17       61.70       70.82      4.61 o 
   4   1  17       26.03       30.06      3.05 o 
   5   1  17        7.39        8.72      1.73 o 
   6   1  17       11.11       10.80      2.25 o 
   7   1  17       51.55       56.04      3.57 o 
   8   1  17       37.47       45.94      3.42 o 
 -10   2  17        5.46        8.44      2.58 o 
  -9   2  17        9.12       11.73      4.06 o 
  -8   2  17       65.59       65.52      4.59 o 
  -7   2  17      163.19      152.65      5.24 o 
  -6   2  17        4.71        7.40      1.93 o 
  -5   2  17       18.32       21.61      2.42 o 
  -4   2  17      348.09      331.65      6.45 o 
  -3   2  17        3.32        4.91      1.23 o 
  -2   2  17      104.69      107.08      3.82 o 
  -1   2  17       61.11       58.11      2.81 o 
   0   2  17       17.71       15.72      2.69 o 
   1   2  17       42.16       41.03      4.39 o 
   2   2  17       61.60       54.73      3.68 o 
   3   2  17      264.26      259.82      7.73 o 
   4   2  17      214.99      213.73      9.00 o 
   5   2  17       19.52       22.60      4.17 o 
   6   2  17        7.52        9.87      3.18 o 
   7   2  17       43.72       52.91      4.57 o 
  -9   3  17       43.46       41.16      4.14 o 
  -8   3  17       78.20       78.80      9.76 o 
  -7   3  17       31.91       40.85      5.16 o 
  -6   3  17       28.50       25.64      4.28 o 
  -5   3  17       32.59       26.85      2.70 o 
  -4   3  17      281.21      275.09      7.53 o 
  -3   3  17       59.37       59.64      3.18 o 
  -2   3  17      116.73      112.69      4.10 o 
  -1   3  17       13.67        9.22      1.53 o 
   0   3  17      130.73      108.62      7.13 o 
   1   3  17      231.78      207.25      9.87 o 
   2   3  17      257.67      242.91     10.86 o 
   3   3  17        9.81        6.70      1.81 o 
   4   3  17        3.42        2.63      1.35 o 
   5   3  17      137.42      136.30      7.46 o 
   6   3  17        9.14        7.13      3.62 o 
   7   3  17       39.03       37.08      4.05 o 
  -8   4  17        2.52        4.00      3.40 o 
  -7   4  17       97.76      100.16     10.53 o 
  -6   4  17      113.81      111.33      5.93 o 
  -5   4  17        5.75        5.73      2.11 o 
  -4   4  17       34.36       35.18      2.29 o 
  -3   4  17      171.76      179.03      6.79 o 
  -2   4  17      256.50      231.80     14.92 o 
  -1   4  17       96.42      104.51      3.97 o 
   0   4  17      216.33      191.03      7.25 o 
   1   4  17        2.75        2.74      1.97 o 
   2   4  17       85.53       79.33      4.46 o 
   3   4  17       40.65       41.34      3.31 o 
   4   4  17       35.73       39.72      5.05 o 
   5   4  17      110.69      114.70      6.31 o 
   6   4  17       50.12       39.45      4.44 o 
  -7   5  17       19.42       22.64      3.50 o 
  -6   5  17      249.45      246.78      9.30 o 
  -5   5  17       84.56       81.98      5.12 o 
  -4   5  17       23.68       29.78      3.51 o 
  -3   5  17      174.90      174.72      5.80 o 
  -2   5  17       31.78       33.53      2.66 o 
  -1   5  17       67.57       62.32      6.25 o 
   0   5  17       13.00       15.03      3.73 o 
   1   5  17        0.77        3.07      2.63 o 
   2   5  17       55.92       54.31      6.14 o 
   3   5  17        9.21       10.31      3.40 o 
   4   5  17       16.50       18.98      4.17 o 
   5   5  17       27.88       29.40      4.72 o 
  -6   6  17       12.63       19.57      6.80 o 
  -5   6  17        0.45       -0.09      2.13 o 
  -4   6  17        8.61        5.86      2.78 o 
  -3   6  17       42.15       42.47      4.63 o 
  -2   6  17       44.72       49.24      7.35 o 
  -1   6  17        5.02        6.15      3.13 o 
   0   6  17       22.78       19.22      2.84 o 
   1   6  17       14.57       18.43      4.28 o 
   2   6  17        1.52        1.79      2.16 o 
   3   6  17        3.89        6.03      3.29 o 
   4   6  17        7.01       10.64      3.84 o 
  -3   7  17       43.78       51.68      5.77 o 
  -2   7  17        1.66        7.71      2.31 o 
  -1   7  17        9.31        8.86      2.25 o 
   0   7  17       11.00       12.73      4.06 o 
   1   7  17       62.82       68.92      5.31 o 
 -10   0  18       10.44        9.33      3.51 o 
  -9   0  18       29.24       28.76      3.23 o 
  -8   0  18       16.55       18.76      4.17 o 
  -7   0  18       85.92       82.84      6.91 o 
  -6   0  18      141.34      138.13      9.16 o 
  -5   0  18       23.21       22.96      2.48 o 
  -4   0  18       31.57       27.78      2.13 o 
  -3   0  18        4.22        2.12      1.78 o 
  -2   0  18       11.88        9.95      1.20 o 
  -1   0  18      232.43      211.08      6.58 o 
   0   0  18        7.81       13.06      2.63 o 
   1   0  18      427.71      404.42     14.04 o 
   2   0  18        1.80       -2.19      2.19 o 
   3   0  18       71.02       65.39      6.03 o 
   4   0  18        0.10       -2.19      2.30 o 
   5   0  18      138.92      159.97      9.98 o 
   6   0  18       67.09       75.91      4.87 o 
   7   0  18        0.02       -0.99      2.09 o 
 -10   1  18        2.48        1.62      1.83 o 
  -9   1  18       55.52       54.40      3.66 o 
  -8   1  18       25.71       23.54      4.00 o 
  -7   1  18      127.40      128.11      4.88 o 
  -6   1  18       13.33       11.38      2.09 o 
  -5   1  18      185.54      184.64      4.85 o 
  -4   1  18       49.32       49.78      2.06 o 
  -3   1  18      161.43      150.75      3.11 o 
  -2   1  18       59.09       57.44      2.60 o 
  -1   1  18       48.71       52.44      2.96 o 
   0   1  18      226.28      230.47     10.02 o 
   1   1  18       35.19       43.88      2.67 o 
   2   1  18      167.41      157.43      4.67 o 
   3   1  18       72.03       78.59      4.58 o 
   4   1  18      133.82      134.07      6.24 o 
   5   1  18        6.42        3.69      1.73 o 
   6   1  18        3.15        5.35      1.95 o 
   7   1  18       93.89       89.49      4.46 o 
  -9   2  18        2.17        3.11      2.51 o 
  -8   2  18      102.91      104.82      5.90 o 
  -7   2  18       44.00       46.17      3.08 o 
  -6   2  18       17.02       19.16      3.13 o 
  -5   2  18       89.17       93.08      3.44 o 
  -4   2  18      217.05      214.85      5.20 o 
  -3   2  18        2.79        2.44      1.13 o 
  -2   2  18      100.06      107.70      3.94 o 
  -1   2  18       16.99       15.47      1.68 o 
   0   2  18       22.24       25.78      3.95 o 
   1   2  18      142.78      135.61      8.01 o 
   2   2  18      112.16      113.28      5.27 o 
   3   2  18       62.67       63.03      3.17 o 
   4   2  18      165.00      175.35      7.03 o 
   5   2  18       20.17       19.47      4.44 o 
   6   2  18       64.92       69.45      7.02 o 
   7   2  18       10.37       15.95      3.14 o 
  -9   3  18        0.28        4.89      2.55 o 
  -8   3  18        5.32        8.90      2.47 o 
  -7   3  18       20.53       20.54      3.06 o 
  -6   3  18       10.29        9.16      3.27 o 
  -5   3  18       12.72       10.06      1.74 o 
  -4   3  18       75.15       74.81      3.60 o 
  -3   3  18       95.38       95.56      4.29 o 
  -2   3  18       52.02       50.47      2.86 o 
  -1   3  18       20.43       15.53      1.74 o 
   0   3  18       20.88       18.32      3.62 o 
   1   3  18       98.06       81.08      6.47 o 
   2   3  18      208.98      193.43      9.87 o 
   3   3  18        4.17        1.76      1.55 o 
   4   3  18        8.77       12.14      1.78 o 
   5   3  18        7.66        7.02      3.18 o 
   6   3  18       63.40       66.60      7.24 o 
   7   3  18       13.45       14.74      6.53 o 
  -8   4  18       10.44       13.34      3.03 o 
  -7   4  18        8.84       11.86      2.61 o 
  -6   4  18        7.15        6.78      3.73 o 
  -5   4  18       13.77       18.40      4.00 o 
  -4   4  18       23.43       28.94      2.46 o 
  -3   4  18       79.59       81.77      4.66 o 
  -2   4  18       32.51       32.76      2.55 o 
  -1   4  18       14.86       14.60      2.62 o 
   0   4  18      234.90      234.22      9.60 o 
   1   4  18       22.26       24.36      3.95 o 
   2   4  18      124.14      123.44      5.65 o 
   3   4  18       89.39       89.54      4.78 o 
   4   4  18       87.30       96.66      7.46 o 
   5   4  18        0.24        0.26      1.92 o 
   6   4  18       43.08       48.17      6.58 o 
  -7   5  18        1.02        2.62      2.29 o 
  -6   5  18      101.16      118.59      6.51 o 
  -5   5  18       81.18       81.96      5.26 o 
  -4   5  18      111.17      113.08      5.40 o 
  -3   5  18        5.82        7.33      3.02 o 
  -2   5  18      105.18      101.91      8.89 o 
  -1   5  18       49.81       55.08      6.03 o 
   0   5  18       18.72       10.64      3.51 o 
   1   5  18       43.02       46.30      6.03 o 
   2   5  18        2.67       -0.44      2.52 o 
   3   5  18        4.88       15.91      4.17 o 
   4   5  18       48.20       57.49      6.36 o 
   5   5  18       34.99       32.91      5.27 o 
  -5   6  18        8.78        7.72      2.31 o 
  -4   6  18       70.72       73.62      4.22 o 
  -3   6  18       22.00       23.97      3.25 o 
  -2   6  18       37.51       48.91      4.40 o 
  -1   6  18       44.16       51.97      7.02 o 
   0   6  18        1.82        8.75      2.40 o 
   1   6  18       33.85       32.61      3.71 o 
   2   6  18       29.56       33.41      3.84 o 
   3   6  18        3.16        2.96      3.07 o 
  -9   0  19       76.98       79.33      5.11 o 
  -8   0  19       53.62       43.01      5.71 o 
  -7   0  19       10.29       10.86      3.40 o 
  -6   0  19      168.35      170.60      6.90 o 
  -5   0  19       88.65       82.07      5.92 o 
  -4   0  19        0.01       -1.24      1.24 o 
  -3   0  19       29.79       30.25      2.22 o 
  -2   0  19       28.37       31.34      2.10 o 
  -1   0  19       35.73       46.33      3.89 o 
   0   0  19        1.31        2.08      1.87 o 
   1   0  19       47.99       45.75      4.61 o 
   2   0  19       39.66       39.17      4.61 o 
   3   0  19       12.79       14.37      3.51 o 
   4   0  19        5.15        8.89      2.96 o 
   5   0  19      251.08      248.07     12.95 o 
   6   0  19       15.94       21.64      3.18 o 
   7   0  19        4.98        5.70      2.39 o 
  -9   1  19        8.68        3.42      1.99 o 
  -8   1  19       43.75       42.36      3.18 o 
  -7   1  19       12.88       15.73      2.09 o 
  -6   1  19       30.16       33.89      2.36 o 
  -5   1  19       45.08       42.05      2.78 o 
  -4   1  19       12.20       10.61      1.86 o 
  -3   1  19      200.45      191.85      6.62 o 
  -2   1  19      344.41      329.67      5.00 o 
  -1   1  19       82.13       85.95      2.59 o 
   0   1  19      300.14      278.40      6.64 o 
   1   1  19      253.24      246.63      8.69 o 
   2   1  19      217.79      212.25      7.37 o 
   3   1  19       26.36       27.92      2.91 o 
   4   1  19       20.19       23.75      3.09 o 
   5   1  19       50.43       52.44      5.05 o 
   6   1  19        4.14        5.96      2.11 o 
   7   1  19       49.89       55.83      4.73 o 
  -9   2  19      142.32      135.37      7.06 o 
  -8   2  19       62.00       63.07     14.65 o 
  -7   2  19       59.69       61.30      3.44 o 
  -6   2  19       72.05       69.71      4.40 o 
  -5   2  19       16.80       14.76      1.68 o 
  -4   2  19       87.71       90.63      3.45 o 
  -3   2  19       33.18       24.48      1.87 o 
  -2   2  19      103.27       93.92      3.77 o 
  -1   2  19       25.00       18.22      1.86 o 
   0   2  19       93.35      102.91      7.35 o 
   1   2  19       10.36        8.95      2.05 o 
   2   2  19       69.02       62.54      3.19 o 
   3   2  19        9.24       10.75      2.16 o 
   4   2  19       61.05       69.21      6.09 o 
   5   2  19       32.65       35.28      3.47 o 
   6   2  19       21.93       25.13      4.72 o 
   7   2  19       10.07       11.01      2.78 o 
  -9   3  19        0.59        2.25      2.09 o 
  -8   3  19       28.38       33.86      3.92 o 
  -7   3  19       18.13       20.51      3.14 o 
  -6   3  19        2.39        2.97      1.51 o 
  -5   3  19       10.32       11.34      1.83 o 
  -4   3  19       54.17       48.49      2.99 o 
  -3   3  19       33.63       38.60      2.81 o 
  -2   3  19       11.52       13.05      1.88 o 
  -1   3  19       23.87       25.81      2.95 o 
   0   3  19       29.46       31.87      4.44 o 
   1   3  19        6.61        6.14      2.52 o 
   2   3  19        7.78        8.89      2.05 o 
   3   3  19        3.60        8.66      1.94 o 
   4   3  19       31.66       27.08      3.03 o 
   5   3  19       15.24       22.60      4.61 o 
   6   3  19       59.00       67.91      7.24 o 
  -8   4  19       51.34       55.93      6.53 o 
  -7   4  19       31.28       32.86      3.78 o 
  -6   4  19        5.02        2.70      2.27 o 
  -5   4  19       37.87       39.91      4.18 o 
  -4   4  19        2.66        2.05      1.56 o 
  -3   4  19       43.56       42.92      3.61 o 
  -2   4  19       45.97       51.59      3.11 o 
  -1   4  19      120.92      113.05      5.77 o 
   0   4  19      248.46      228.02      8.25 o 
   1   4  19       52.92       42.24      4.94 o 
   2   4  19       83.70       79.42      4.65 o 
   3   4  19       48.06       45.64      5.27 o 
   4   4  19       46.61       48.55      4.44 o 
   5   4  19        3.00        3.18      2.01 o 
  -6   5  19       99.22      103.22      8.89 o 
  -5   5  19        4.02        1.83      2.03 o 
  -4   5  19       15.30       14.93      2.24 o 
  -3   5  19        7.20        8.26      1.79 o 
  -2   5  19        0.74        1.54      3.29 o 
  -1   5  19        4.82        8.34      3.40 o 
   0   5  19       46.16       52.23      6.14 o 
   1   5  19        4.21        4.06      4.11 o 
   2   5  19       34.55       41.80      5.49 o 
   3   5  19       33.27       28.42      4.83 o 
   4   5  19       18.67       17.34      4.28 o 
  -4   6  19       46.69       42.33      5.00 o 
  -3   6  19      109.04      113.04      6.52 o 
  -2   6  19        1.54        1.30      2.12 o 
  -1   6  19        2.19        3.64      3.07 o 
   0   6  19        0.98        0.05      1.94 o 
   1   6  19       32.15       36.55      4.11 o 
   2   6  19       14.80       21.03      3.26 o 
  -9   0  20        0.62        0.52      2.14 o 
  -8   0  20        0.96       -3.29      3.29 o 
  -7   0  20       82.92       86.18      5.18 o 
  -6   0  20      171.51      165.03      6.98 o 
  -5   0  20       17.52       23.57      4.61 o 
  -4   0  20        4.69        4.82      1.60 o 
  -3   0  20       16.39       19.37      1.90 o 
  -2   0  20       54.24       52.14      2.68 o 
  -1   0  20       39.86       32.05      2.23 o 
   0   0  20       21.17       18.09      3.51 o 
   1   0  20       49.97       42.79      4.61 o 
   2   0  20       19.25       20.19      3.73 o 
   3   0  20        5.49        5.60      2.30 o 
   4   0  20       24.56       24.91      4.17 o 
   5   0  20      102.38       99.84      8.23 o 
   6   0  20      192.19      204.53      8.35 o 
  -9   1  20       24.77       26.16      2.84 o 
  -8   1  20       95.31      100.16      4.76 o 
  -7   1  20       69.71       75.31      3.94 o 
  -6   1  20       58.43       61.78      3.49 o 
  -5   1  20       37.40       38.76      2.86 o 
  -4   1  20      247.31      236.36      5.62 o 
  -3   1  20       27.67       24.02      1.58 o 
  -2   1  20       22.92       25.15      1.45 o 
  -1   1  20      133.73      136.38      3.17 o 
   0   1  20       44.72       50.74      2.85 o 
   1   1  20       18.02       19.00      2.41 o 
   2   1  20       44.20       41.16      2.82 o 
   3   1  20        9.29        5.38      1.76 o 
   4   1  20        8.93        9.06      2.39 o 
   5   1  20        4.52        3.74      2.03 o 
   6   1  20       18.88       24.91      4.83 o 
  -9   2  20      111.87      115.14      6.59 o 
  -8   2  20       41.82       48.28      4.30 o 
  -7   2  20       47.97       57.17      3.49 o 
  -6   2  20       29.67       27.01      2.98 o 
  -5   2  20        8.37       10.11      1.63 o 
  -4   2  20        5.05        7.32      2.12 o 
  -3   2  20       24.77       32.87      2.71 o 
  -2   2  20       59.30       51.82      2.94 o 
  -1   2  20       41.35       36.52      3.29 o 
   0   2  20       34.11       30.03      2.98 o 
   1   2  20       14.11       18.45      4.72 o 
   2   2  20        2.75        3.91      1.90 o 
   3   2  20       11.20       10.10      2.23 o 
   4   2  20        9.08       12.63      2.42 o 
   5   2  20       35.00       34.83      3.48 o 
   6   2  20        2.65        5.16      3.51 o 
  -8   3  20       12.30       16.70      3.18 o 
  -7   3  20       89.27       90.97      7.46 o 
  -6   3  20        6.99        5.96      3.40 o 
  -5   3  20       83.38       84.52      4.02 o 
  -4   3  20       19.03       20.56      1.95 o 
  -3   3  20      275.94      264.16      7.09 o 
  -2   3  20      177.86      173.29      5.50 o 
  -1   3  20      104.88       93.74      5.24 o 
   0   3  20       14.35       10.99      2.23 o 
   1   3  20       41.83       41.36      4.94 o 
   2   3  20       32.59       33.78      3.10 o 
   3   3  20       33.36       34.11      2.72 o 
   4   3  20       19.08       19.86      2.86 o 
   5   3  20        4.43       10.09      3.95 o 
   6   3  20       50.90       48.17      6.47 o 
  -7   4  20       25.01       29.86      3.72 o 
  -6   4  20       69.01       72.92      5.04 o 
  -5   4  20        8.91        4.82      1.73 o 
  -4   4  20        9.28       14.31      2.00 o 
  -3   4  20       37.49       38.30      3.45 o 
  -2   4  20       49.12       47.78      5.54 o 
  -1   4  20      184.39      187.07     12.78 o 
   0   4  20       70.04       67.35      4.61 o 
   1   4  20        9.17        8.23      3.18 o 
   2   4  20       60.59       53.40      3.99 o 
   3   4  20       79.26       83.38      7.13 o 
   4   4  20       48.68       47.21      4.12 o 
   5   4  20       24.35       16.02      4.39 o 
  -6   5  20      223.47      239.27     10.42 o 
  -5   5  20      118.65      119.59      6.46 o 
  -4   5  20       96.93      106.22      4.89 o 
  -3   5  20       50.46       56.67      8.34 o 
  -2   5  20      121.72      117.51      9.22 o 
  -1   5  20       63.76       55.74      6.47 o 
   0   5  20       51.09       51.24      6.47 o 
   1   5  20       46.96       45.81      4.09 o 
   2   5  20        9.27       12.73      3.84 o 
   3   5  20       22.62       34.78      5.38 o 
  -3   6  20       14.65       16.35      3.18 o 
  -2   6  20       22.68       16.97      3.16 o 
  -1   6  20        0.49        3.84      2.34 o 
   0   6  20       71.42       78.32      5.30 o 
   1   6  20       11.45       19.25      3.33 o 
  -9   0  21        9.87        8.75      2.62 o 
  -8   0  21        0.72        1.54      2.63 o 
  -7   0  21       36.79       37.67      3.72 o 
  -6   0  21        8.81        6.52      2.17 o 
  -5   0  21       49.10       57.26      4.11 o 
  -4   0  21        0.25        1.56      1.41 o 
  -3   0  21       66.93       64.05      9.38 o 
  -2   0  21      160.26      141.07      5.86 o 
  -1   0  21        0.00        0.41      1.26 o 
   0   0  21       35.18       39.96      3.29 o 
   1   0  21        7.64        5.71      2.63 o 
   2   0  21        2.83        6.36      2.96 o 
   3   0  21       40.01       35.55      4.83 o 
   4   0  21       23.64       24.80      4.06 o 
   5   0  21       85.59       98.09      8.56 o 
   6   0  21       11.96       18.70      4.28 o 
  -9   1  21       27.62       26.54      3.75 o 
  -8   1  21       10.07       14.30      5.10 o 
  -7   1  21        1.44       -0.03      2.14 o 
  -6   1  21       22.90       23.65      2.50 o 
  -5   1  21        2.49        4.02      1.37 o 
  -4   1  21        0.66        0.34      1.61 o 
  -3   1  21        2.68        2.34      1.69 o 
  -2   1  21        0.71        4.28      0.96 o 
  -1   1  21       10.63        8.24      1.28 o 
   0   1  21       42.20       38.33      2.54 o 
   1   1  21        5.02        4.04      1.71 o 
   2   1  21        1.00        2.01      1.37 o 
   3   1  21       15.65       14.58      2.58 o 
   4   1  21        8.75        9.98      3.40 o 
   5   1  21       16.84       16.90      4.28 o 
   6   1  21       23.13       27.10      4.83 o 
  -8   2  21       31.86       30.74      4.28 o 
  -7   2  21        2.70        2.73      3.68 o 
  -6   2  21       26.19       20.89      2.79 o 
  -5   2  21       87.80       94.65      3.76 o 
  -4   2  21      158.24      162.06      4.77 o 
  -3   2  21      281.49      291.44      6.44 o 
  -2   2  21       68.78       76.03      3.61 o 
  -1   2  21       13.22       12.80      1.91 o 
   0   2  21        3.04        3.04      2.14 o 
   1   2  21       32.64       37.48      3.49 o 
   2   2  21       43.44       41.96      6.42 o 
   3   2  21       24.18       22.55      2.98 o 
   4   2  21       29.72       33.02      3.51 o 
   5   2  21       15.27       15.34      2.83 o 
   6   2  21        4.98       12.73      4.50 o 
  -8   3  21       16.67       13.94      2.71 o 
  -7   3  21       59.30       62.68      5.00 o 
  -6   3  21       17.54       15.37      4.11 o 
  -5   3  21      114.28      127.32      4.98 o 
  -4   3  21       17.36       18.55      1.90 o 
  -3   3  21       62.51       60.34      2.97 o 
  -2   3  21       14.35       11.61      2.44 o 
  -1   3  21       38.08       35.66      3.57 o 
   0   3  21       43.01       46.46      3.90 o 
   1   3  21        9.05       14.81      3.62 o 
   2   3  21        6.15        8.20      1.81 o 
   3   3  21       18.72       22.03      3.06 o 
   4   3  21       41.30       38.84      5.60 o 
   5   3  21        3.72        0.33      2.52 o 
  -7   4  21       24.59       37.55      4.11 o 
  -6   4  21       10.17        8.45      2.63 o 
  -5   4  21       62.84       58.99      3.69 o 
  -4   4  21       23.30       19.82      2.22 o 
  -3   4  21       42.37       45.53      4.61 o 
  -2   4  21       89.18       79.93      7.68 o 
  -1   4  21       44.83       42.80      8.06 o 
   0   4  21       18.13       18.64      2.90 o 
   1   4  21        3.58        2.22      3.40 o 
   2   4  21       18.91       17.32      2.63 o 
   3   4  21        5.58        5.49      2.85 o 
   4   4  21       23.12       27.65      5.05 o 
  -5   5  21       46.00       61.15      4.90 o 
  -4   5  21       55.92       61.54      3.89 o 
  -3   5  21      111.11      116.96      6.56 o 
  -2   5  21       11.25       14.26      4.39 o 
  -1   5  21       47.79       51.79      6.47 o 
   0   5  21      190.53      198.37     12.40 o 
   1   5  21       38.08       42.78      4.03 o 
   2   5  21        8.47       12.28      2.71 o 
  -8   0  22        9.85        1.97      2.96 o 
  -7   0  22       26.23       28.11      3.45 o 
  -6   0  22        3.22        5.60      2.17 o 
  -5   0  22       20.56       18.38      2.63 o 
  -4   0  22        1.65        2.30      1.45 o 
  -3   0  22        4.35        7.29      2.11 o 
  -2   0  22        2.38        4.50      3.35 o 
  -1   0  22        7.30        7.22      1.52 o 
   0   0  22       24.46       25.71      2.92 o 
   1   0  22       15.00       16.68      3.29 o 
   2   0  22        5.04        7.46      3.07 o 
   3   0  22       37.71       35.22      5.05 o 
   4   0  22       62.56       71.75      7.13 o 
   5   0  22      100.85      129.58      9.87 o 
  -8   1  22        0.06       10.31      3.95 o 
  -7   1  22        1.42        0.99      1.86 o 
  -6   1  22       34.20       35.40      3.14 o 
  -5   1  22       94.59      100.67      3.82 o 
  -4   1  22       13.13       15.11      2.32 o 
  -3   1  22       69.23       67.19      3.07 o 
  -2   1  22       23.70       27.37      2.29 o 
  -1   1  22        5.19        6.99      1.18 o 
   0   1  22       35.73       34.69      2.50 o 
   1   1  22        9.14        9.28      1.64 o 
   2   1  22      137.16      149.39      7.59 o 
   3   1  22       66.83       71.92      4.89 o 
   4   1  22       11.66       20.85      4.39 o 
   5   1  22       18.51       25.78      5.05 o 
  -8   2  22       51.07       54.44      4.72 o 
  -7   2  22       49.88       58.55      4.45 o 
  -6   2  22       47.24       46.47      3.95 o 
  -5   2  22       64.36       64.42      3.19 o 
  -4   2  22       77.19       75.63      3.40 o 
  -3   2  22       97.81       94.43      3.67 o 
  -2   2  22       26.59       27.46      2.11 o 
  -1   2  22       10.36       11.63      1.97 o 
   0   2  22       24.13       25.71      2.87 o 
   1   2  22       16.41       22.47      4.72 o 
   2   2  22       32.62       36.84      3.72 o 
   3   2  22       16.78       27.34      3.14 o 
   4   2  22       17.15       21.62      5.54 o 
   5   2  22       29.79       34.16      3.82 o 
  -7   3  22        4.72        4.10      4.17 o 
  -6   3  22       28.09       31.27      5.05 o 
  -5   3  22       30.46       30.65      4.30 o 
  -4   3  22        5.91        6.65      1.54 o 
  -3   3  22       66.80       63.38      3.14 o 
  -2   3  22        6.78        4.35      2.13 o 
  -1   3  22       17.80       17.23      2.91 o 
   0   3  22       41.79       40.96      3.92 o 
   1   3  22       99.86       89.15      8.94 o 
   2   3  22       26.11       23.14      3.03 o 
   3   3  22        6.43        4.50      2.58 o 
   4   3  22        2.00        4.61      3.73 o 
  -6   4  22       41.98       52.64      4.61 o 
  -5   4  22       18.15       19.09      2.46 o 
  -4   4  22       30.64       31.30      2.74 o 
  -3   4  22       24.09       28.42      5.16 o 
  -2   4  22       32.44       26.54      3.44 o 
  -1   4  22       19.61       16.34      2.89 o 
   0   4  22        6.05        6.70      2.34 o 
   1   4  22       41.86       44.29      4.08 o 
   2   4  22        2.89        1.43      1.78 o 
   3   4  22       42.89       44.00      6.03 o 
  -4   5  22       63.59       58.21      4.96 o 
  -3   5  22      128.75      143.18     10.42 o 
  -2   5  22       44.25       51.57      6.91 o 
  -1   5  22       58.56       61.00      7.02 o 
   0   5  22       40.23       42.68      6.14 o 
   1   5  22       83.69       85.40      5.65 o 
  -8   0  23        0.18        1.10      3.40 o 
  -7   0  23        2.27        4.78      2.16 o 
  -6   0  23       10.98       11.75      2.69 o 
  -5   0  23        5.18        3.88      2.05 o 
  -4   0  23       15.04       12.01      2.29 o 
  -3   0  23       46.08       44.46      4.33 o 
  -2   0  23       23.63       24.25      2.92 o 
  -1   0  23      104.97       97.21      5.23 o 
   0   0  23        5.16        8.72      2.16 o 
   1   0  23       60.88       65.68      4.49 o 
   2   0  23       21.64       22.60      3.95 o 
   3   0  23        6.16        5.16      3.18 o 
   4   0  23       14.74       13.28      3.73 o 
   5   0  23        7.68       10.31      4.28 o 
  -8   1  23       16.40       26.33      4.94 o 
  -7   1  23       71.04       72.30      5.00 o 
  -6   1  23       47.94       46.66      3.34 o 
  -5   1  23        2.01        6.54      1.63 o 
  -4   1  23       25.41       24.63      2.10 o 
  -3   1  23       22.99       29.54      2.24 o 
  -2   1  23        0.44        4.18      1.81 o 
  -1   1  23       16.67       20.01      1.98 o 
   0   1  23        4.12        5.16      1.73 o 
   1   1  23        2.30        5.02      2.16 o 
   2   1  23       28.09       29.89      5.43 o 
   3   1  23      147.44      173.42      7.68 o 
   4   1  23       64.04       65.21      5.00 o 
   5   1  23       50.87       52.44      6.69 o 
  -7   2  23        9.62       14.90      2.83 o 
  -6   2  23       57.02       54.98      4.26 o 
  -5   2  23       46.91       44.83      2.98 o 
  -4   2  23        9.39        9.85      2.46 o 
  -3   2  23       34.63       32.42      3.15 o 
  -2   2  23       91.17      107.29      4.79 o 
  -1   2  23       14.53       14.06      2.00 o 
   0   2  23       32.46       36.39      2.90 o 
   1   2  23       11.17       17.30      2.70 o 
   2   2  23       91.33      101.37      5.74 o 
   3   2  23       57.98       57.98      6.25 o 
   4   2  23       18.10       24.54      3.37 o 
  -6   3  23       12.43       16.90      4.06 o 
  -5   3  23        2.52        1.48      2.49 o 
  -4   3  23       86.03       81.47      3.63 o 
  -3   3  23       26.89       30.56      2.93 o 
  -2   3  23       28.13       32.09      3.49 o 
  -1   3  23       11.29       12.99      5.10 o 
   0   3  23       15.96       22.78      2.56 o 
   1   3  23       25.15       28.01      5.81 o 
   2   3  23       16.58       11.77      2.36 o 
   3   3  23        3.33        4.79      2.13 o 
  -5   4  23       54.64       66.33      5.00 o 
  -4   4  23      115.01      118.34      5.12 o 
  -3   4  23       24.41       26.08      3.44 o 
  -2   4  23       18.22       20.56      5.27 o 
  -1   4  23       30.83       30.02      3.59 o 
   0   4  23       63.91       64.51      5.10 o 
   1   4  23       19.56       24.24      3.33 o 
   2   4  23       46.29       53.05      3.66 o 
  -3   5  23       42.47       34.89      6.03 o 
  -2   5  23       39.84       46.85      6.58 o 
  -1   5  23       86.42       85.80      8.34 o 
   0   5  23      160.20      174.23     11.85 o 
  -7   0  24        0.81        0.78      2.11 o 
  -6   0  24       16.18       17.19      2.98 o 
  -5   0  24       50.23       55.63      6.69 o 
  -4   0  24       15.27       26.22      5.16 o 
  -3   0  24        1.31        5.39      1.96 o 
  -2   0  24       55.60       62.00      4.28 o 
  -1   0  24        0.99        0.35      1.64 o 
   0   0  24        2.26        0.82      1.74 o 
   1   0  24       59.33       72.28      4.80 o 
   2   0  24       78.24       84.92      7.46 o 
   3   0  24      107.52      120.03      9.11 o 
   4   0  24        3.33        7.90      3.40 o 
  -7   1  24       70.74       78.12      5.28 o 
  -6   1  24        7.90        5.41      1.86 o 
  -5   1  24       34.06       36.26      2.52 o 
  -4   1  24       56.74       66.33      3.21 o 
  -3   1  24       19.43       24.39      2.04 o 
  -2   1  24        8.94       11.38      4.64 o 
  -1   1  24       11.78       15.83      2.36 o 
   0   1  24        6.83        7.99      2.19 o 
   1   1  24       35.08       39.86      3.64 o 
   2   1  24        2.88        3.67      2.09 o 
   3   1  24       16.30       14.49      3.95 o 
   4   1  24        9.68       17.29      3.26 o 
  -7   2  24        3.76       -1.25      2.09 o 
  -6   2  24       13.92       16.36      3.13 o 
  -5   2  24       19.15       17.83      2.03 o 
  -4   2  24       16.79       16.33      1.99 o 
  -3   2  24       39.94       42.01      3.31 o 
  -2   2  24        8.68       12.83      2.18 o 
  -1   2  24       15.44       19.37      2.25 o 
   0   2  24       39.73       45.13      3.26 o 
   1   2  24       44.89       43.60      4.03 o 
   2   2  24        5.95       11.91      2.66 o 
   3   2  24        0.75        3.70      1.82 o 
  -6   3  24       11.30       18.32      3.95 o 
  -5   3  24       51.40       51.55      3.50 o 
  -4   3  24        4.66        4.09      1.37 o 
  -3   3  24       44.47       42.87      3.40 o 
  -2   3  24       39.25       36.98      3.91 o 
  -1   3  24       33.94       38.50      3.12 o 
   0   3  24      124.96      134.51      5.51 o 
   1   3  24       18.65       19.36      3.01 o 
   2   3  24       29.21       36.70      3.79 o 
   3   3  24       27.26       31.20      3.68 o 
  -4   4  24        8.37        8.92      2.74 o 
  -3   4  24       27.43       27.20      3.56 o 
  -2   4  24        1.77        9.61      3.57 o 
  -1   4  24       42.90       46.36      4.49 o 
   0   4  24        4.95        7.81      2.96 o 
   1   4  24        9.66        7.37      2.39 o 
  -6   0  25        7.68       13.50      4.17 o 
  -5   0  25      203.12      228.43     12.84 o 
  -4   0  25        1.91        6.58      3.62 o 
  -3   0  25        0.56        0.99      2.74 o 
  -2   0  25       25.19       24.98      2.97 o 
  -1   0  25        0.00        1.90      2.63 o 
   0   0  25       29.32       31.60      5.16 o 
   1   0  25       57.43       54.43      7.41 o 
   2   0  25        0.04        2.53      2.25 o 
   3   0  25        0.77        2.74      2.96 o 
  -6   1  25       30.14       33.53      3.05 o 
  -5   1  25        7.43        9.04      1.63 o 
  -4   1  25       10.47       14.25      1.95 o 
  -3   1  25       22.55       29.70      3.72 o 
  -2   1  25        7.38        8.94      2.05 o 
  -1   1  25       32.73       32.27      3.02 o 
   0   1  25       25.40       27.63      2.67 o 
   1   1  25        6.80       11.97      2.61 o 
   2   1  25       11.76       11.26      2.62 o 
   3   1  25       35.36       44.22      4.42 o 
  -6   2  25        5.06        7.66      2.52 o 
  -5   2  25        2.09        3.49      1.46 o 
  -4   2  25       13.01       16.97      2.19 o 
  -3   2  25       60.08       64.89      4.00 o 
  -2   2  25       18.46       12.41      2.43 o 
  -1   2  25       34.60       36.80      6.27 o 
   0   2  25       13.90       18.15      2.46 o 
   1   2  25       35.76       40.37      3.84 o 
   2   2  25       29.16       28.17      3.41 o 
  -5   3  25       10.35       12.89      2.17 o 
  -4   3  25        9.96       11.26      2.34 o 
  -3   3  25       21.26       22.23      3.30 o 
  -2   3  25        8.99       14.18      2.36 o 
  -1   3  25        5.06        5.51      1.60 o 
   0   3  25        6.93        7.54      1.96 o 
   1   3  25        7.54        4.47      1.93 o 
  -2   4  25        1.19       -0.25      2.20 o 
  -6   0  26      202.98      217.57     13.06 o 
  -5   0  26        6.41        3.29      3.29 o 
  -4   0  26        3.76       11.52      3.84 o 
  -3   0  26       49.13       51.02      6.36 o 
  -2   0  26       13.85       14.48      4.50 o 
  -1   0  26        0.42       -0.89      1.95 o 
   0   0  26       12.50       15.75      2.81 o 
   1   0  26        5.45        7.30      2.39 o 
   2   0  26        0.38        5.73      2.58 o 
  -5   1  26        8.28       11.45      2.13 o 
  -4   1  26       89.16      100.43      4.89 o 
  -3   1  26       34.99       35.01      3.14 o 
  -2   1  26      123.09      133.82      5.67 o 
  -1   1  26       34.07       35.79      3.88 o 
   0   1  26       94.67      101.16      5.06 o 
   1   1  26       45.06       43.08      4.06 o 
   2   1  26       37.33       47.21      6.31 o 
  -5   2  26      105.05       96.62      4.18 o 
  -4   2  26       20.55       15.29      2.51 o 
  -3   2  26       26.64       25.68      3.08 o 
  -2   2  26       33.39       36.50      6.27 o 
  -1   2  26        1.30        1.52      1.91 o 
   0   2  26       13.48       10.58      2.13 o 
   1   2  26       26.81       23.99      3.25 o 
  -3   3  26        8.89       14.59      2.58 o 
  -2   3  26        3.07        4.18      2.89 o 
  -1   3  26        4.91        6.01      7.57 o 
   0   3  26        1.09        0.79      2.63 o 
  -4   0  27       23.94       28.75      5.60 o 
  -3   0  27       87.48       92.93      8.89 o 
  -2   0  27        2.68        3.29      3.51 o 
  -1   0  27        0.07        0.44      3.73 o 
   0   0  27        2.45       -0.88      3.18 o 
   1   0  27        0.72        5.71      3.51 o 
  -4   1  27       77.76       74.35      5.51 o 
  -3   1  27       10.33       13.77      2.32 o 
  -2   1  27       62.67       71.84      4.34 o 
  -1   1  27       86.32      104.98      7.17 o 
   0   1  27       69.22       77.24      4.57 o 
  -3   2  27       16.09       17.24      2.63 o 
  -2   2  27        8.94        8.11      2.13 o 
  -1   2  27        9.95       10.85      2.61 o 
                                                 
